# Supplementary material for: Distinct SARS-CoV-2 populational immune backgrounds tolerate divergent RBD evolutionary preferences
Source: Natl Sci Rev. 2024 Jun 5;11(7):nwae196. doi: 10.1093/nsr/nwae196 (PMC11275455; doi:10.1093/nsr/nwae196)
Supplement: nwae196_Supplemental_Files [file nwae196_supplemental_files.zip]

Archive with 7 entries (7 files):
- Supplementary figures.pdf
- Supplementary table 1 SeqMetadata.xlsx
- Supplementary table 2 A sumary of the mutation incidence and the dNdS ratio in different genes..xlsx
- Supplementary table 3 R403KDistribution(1).xlsx
- Supplementary table 4 PossibleOneStepMutation.xlsx
- Supplementary table 5 The detailed information of SARS-CoV-2 lineages in comparison(1).xlsx
- Supplementary table 6 MutationsA2epitope.xlsx
