# Supplementary material for: Distinct SARS-CoV-2 populational immune backgrounds tolerate divergent RBD evolutionary preferences
Source: Natl Sci Rev. 2024 Jun 5;11(7):nwae196. doi: 10.1093/nsr/nwae196 (PMC11275455; doi:10.1093/nsr/nwae196)
Supplement: nwae196_Supplemental_Files [file nwae196_supplemental_files.zip › Supplementary table 1 SeqMetadata.xlsx]

## Sheet: Sheet1
Supplementary Table 1 | The metadata of Chinese sequences analyzed in the study.
Strain	Collection date	Division	Lineage
hCoV-19/Guangdong/GPCDCP-5/2022	2022-07-01	Guangdong	BA.5.2.1
hCoV-19/Guangdong/GPCDCP-4/2022	2022-07-01	Guangdong	BA.4
hCoV-19/Beijing/GD-5/2022	2022-07-01	Beijing	BA.5.2.1
hCoV-19/Beijing/GD-4/2022	2022-07-01	Beijing	BA.4
hCoV-19/Zhejiang/ZPCDC-95/2022	2022-07-01	Zhejiang	BA.5.2.1
hCoV-19/Zhejiang/ZPCDC-96/2022	2022-07-01	Zhejiang	BA.5.1
hCoV-19/Beijing/BJCDC-1711/2022	2022-07-02	Beijing	BA.5.2.30
hCoV-19/Tianjin/TJCDC-0961/2022	2022-07-03	Tianjin	BA.5.1.23
hCoV-19/Tianjin/TJCDC-0963/2022	2022-07-03	Tianjin	BA.4
hCoV-19/Tianjin/TJCDC-0962/2022	2022-07-03	Tianjin	BA.4
hCoV-19/Beijing/BJCDC-1717/2022	2022-07-04	Beijing	BA.5.2
hCoV-19/Beijing/BJCDC-1716/2022	2022-07-04	Beijing	BA.5.2
hCoV-19/Beijing/BJCDC-1715/2022	2022-07-04	Beijing	BA.5.2
hCoV-19/Beijing/BJCDC-1718/2022	2022-07-04	Beijing	BA.5.2.1
hCoV-19/Beijing/BJCDC-1719/2022	2022-07-04	Beijing	BA.2.3.7
hCoV-19/Tianjin/TJCDC-0965/2022	2022-07-04	Tianjin	BA.5.2.1
hCoV-19/Tianjin/TJCDC-0964/2022	2022-07-04	Tianjin	BA.2.76
hCoV-19/Tianjin/TJCDC-0966/2022	2022-07-04	Tianjin	BA.2.76
hCoV-19/Tianjin/TJCDC-0967/2022	2022-07-04	Tianjin	BA.2.76
hCoV-19/Beijing/BJCDC-1724/2022	2022-07-05	Beijing	BA.5.2
hCoV-19/Beijing/BJCDC-1722/2022	2022-07-05	Beijing	BA.5.2
hCoV-19/Beijing/BJCDC-1720/2022	2022-07-05	Beijing	BA.5.2
hCoV-19/Beijing/BJCDC-1726/2022	2022-07-05	Beijing	BA.5.2.20
hCoV-19/Beijing/BJCDC-1725/2022	2022-07-05	Beijing	BA.5.2
hCoV-19/Beijing/BJCDC-1730/2022	2022-07-05	Beijing	BA.5.2.20
hCoV-19/Beijing/BJCDC-1729/2022	2022-07-05	Beijing	BA.5.2.20
hCoV-19/Beijing/BJCDC-1728/2022	2022-07-05	Beijing	BA.5.2.20
hCoV-19/Beijing/BJCDC-1732/2022	2022-07-05	Beijing	BA.2.3.7
hCoV-19/Beijing/BJCDC-1721/2022	2022-07-05	Beijing	BA.2.3.7
hCoV-19/Tianjin/TJCDC-0968/2022	2022-07-05	Tianjin	BA.5.6
hCoV-19/Tianjin/TJCDC-0969/2022	2022-07-05	Tianjin	BA.2.76
hCoV-19/Chongqing/YBCDC-0203/2022	2022-07-05	Chongqing	BA.5.2.1
hCoV-19/Beijing/BJCDC-1806/2022	2022-07-06	Beijing	BF.10
hCoV-19/Beijing/BJCDC-1723/2022	2022-07-06	Beijing	BA.5.2
hCoV-19/Beijing/BJCDC-1735/2022	2022-07-06	Beijing	BA.5.2.1
hCoV-19/Tianjin/TJCDC-0973/2022	2022-07-06	Tianjin	BA.2.12.1
hCoV-19/Tianjin/TJCDC-0972/2022	2022-07-06	Tianjin	BA.2.12.1
hCoV-19/Tianjin/TJCDC-0971/2022	2022-07-06	Tianjin	BA.2.12.1
hCoV-19/Tianjin/TJCDC-0970/2022	2022-07-06	Tianjin	BA.4
hCoV-19/Chongqing/YBCDC-0204/2022	2022-07-06	Chongqing	BA.5.2.1
hCoV-19/Chongqing/YBCDC-0205/2022	2022-07-06	Chongqing	BA.5.2.1
hCoV-19/Chongqing/YBCDC-0206/2022	2022-07-06	Chongqing	BA.5.1.9
hCoV-19/Yunnan/SR02/2022	2022-07-07	Yunnan	BA.2.75.3
hCoV-19/Tianjin/TJCDC-0974/2022	2022-07-07	Tianjin	BF.28
hCoV-19/Beijing/BJCDC-1736/2022	2022-07-08	Beijing	BA.2.3.7
hCoV-19/Zhejiang/ZPCDC-97/2022	2022-07-08	Zhejiang	BA.2
hCoV-19/Zhejiang/ZPCDC-98/2022	2022-07-08	Zhejiang	BF.1
hCoV-19/Zhejiang/ZPCDC-99/2022	2022-07-08	Zhejiang	BA.5.1
hCoV-19/Zhejiang/ZPCDC-100/2022	2022-07-08	Zhejiang	BA.2.12.1
hCoV-19/Zhejiang/ZPCDC-101/2022	2022-07-08	Zhejiang	BA.2.31.1
hCoV-19/Zhejiang/ZPCDC-102/2022	2022-07-08	Zhejiang	BA.4.1
hCoV-19/Zhejiang/ZPCDC-103/2022	2022-07-08	Zhejiang	BA.2.74
hCoV-19/Zhejiang/ZPCDC-104/2022	2022-07-08	Zhejiang	BA.5.2
hCoV-19/Zhejiang/ZPCDC-105/2022	2022-07-08	Zhejiang	BA.2.74
hCoV-19/Zhejiang/ZPCDC-106/2022	2022-07-08	Zhejiang	BA.5.2.1
hCoV-19/Zhejiang/ZPCDC-107/2022	2022-07-08	Zhejiang	BA.2.18
hCoV-19/Zhejiang/ZPCDC-108/2022	2022-07-08	Zhejiang	BA.2.12.1
hCoV-19/Zhejiang/ZPCDC-109/2022	2022-07-08	Zhejiang	BE.1.1
hCoV-19/Zhejiang/ZPCDC-110/2022	2022-07-08	Zhejiang	BA.4.1.1
hCoV-19/Zhejiang/ZPCDC-111/2022	2022-07-08	Zhejiang	BE.4
hCoV-19/Zhejiang/ZPCDC-112/2022	2022-07-08	Zhejiang	BE.4
hCoV-19/Zhejiang/ZPCDC-113/2022	2022-07-08	Zhejiang	BA.5.6
hCoV-19/Zhejiang/ZPCDC-114/2022	2022-07-08	Zhejiang	BA.2
hCoV-19/Zhejiang/ZPCDC-115/2022	2022-07-08	Zhejiang	BA.5.6
hCoV-19/Zhejiang/ZPCDC-116/2022	2022-07-08	Zhejiang	BA.5.2.1
hCoV-19/Zhejiang/ZPCDC-117/2022	2022-07-08	Zhejiang	BA.5.2.1
hCoV-19/Zhejiang/ZPCDC-118/2022	2022-07-08	Zhejiang	BA.5.1.21
hCoV-19/Zhejiang/ZPCDC-119/2022	2022-07-08	Zhejiang	BA.2
hCoV-19/Beijing/BJCDC-1807/2022	2022-07-09	Beijing	BA.5.2.1
hCoV-19/Beijing/BJCDC-1809/2022	2022-07-09	Beijing	BA.5.2
hCoV-19/Beijing/BJCDC-1731/2022	2022-07-09	Beijing	BA.5.2.20
hCoV-19/Tianjin/TJCDC-0976/2022	2022-07-09	Tianjin	BA.5.2
hCoV-19/Tianjin/TJCDC-0975/2022	2022-07-09	Tianjin	BA.5.2
hCoV-19/Yunnan/SR01/2022	2022-07-10	Yunnan	BF.3.1
hCoV-19/Beijing/BJCDC-1808/2022	2022-07-10	Beijing	BA.5.2.1
hCoV-19/Beijing/BJCDC-1739/2022	2022-07-10	Beijing	BA.5.1
hCoV-19/Tianjin/TJCDC-0977/2022	2022-07-10	Tianjin	BA.4
hCoV-19/Tianjin/TJCDC-0978/2022	2022-07-10	Tianjin	BA.5.2
hCoV-19/Tianjin/TJCDC-0979/2022	2022-07-11	Tianjin	BA.5.6
hCoV-19/Tianjin/TJCDC-0980/2022	2022-07-12	Tianjin	BA.5.2.3
hCoV-19/Chongqing/YBCDC-0207/2022	2022-07-12	Chongqing	BF.28
hCoV-19/Chongqing/YBCDC-0208/2022	2022-07-12	Chongqing	BF.28
hCoV-19/Chongqing/YBCDC-0220/2022	2022-07-12	Chongqing	BA.5.2.20
hCoV-19/Beijing/BJCDC-1751/2022	2022-07-13	Beijing	BA.2.3
hCoV-19/Tianjin/TJCDC-0982/2022	2022-07-13	Tianjin	BA.5.8
hCoV-19/Tianjin/TJCDC-0981/2022	2022-07-13	Tianjin	BA.5.6
hCoV-19/Chongqing/YBCDC-0209/2022	2022-07-13	Chongqing	BF.28
hCoV-19/Beijing/BJCDC-1740/2022	2022-07-14	Beijing	BA.5.2
hCoV-19/Beijing/BJCDC-1741/2022	2022-07-14	Beijing	BA.5.2
hCoV-19/Tianjin/TJCDC-0986/2022	2022-07-14	Tianjin	BA.5.2.1
hCoV-19/Tianjin/TJCDC-0984/2022	2022-07-14	Tianjin	BA.5.1.17
hCoV-19/Tianjin/TJCDC-0983/2022	2022-07-14	Tianjin	BA.5.8
hCoV-19/Tianjin/TJCDC-0985/2022	2022-07-14	Tianjin	BA.5.2.1
hCoV-19/Tianjin/TJCDC-0987/2022	2022-07-14	Tianjin	BA.5.2.1
hCoV-19/Tianjin/TJCDC-0989/2022	2022-07-15	Tianjin	BA.5.2
hCoV-19/Tianjin/TJCDC-0988/2022	2022-07-15	Tianjin	BA.5.2
hCoV-19/Tianjin/TJCDC-0990/2022	2022-07-15	Tianjin	BA.4
hCoV-19/Beijing/BJCDC-1746/2022	2022-07-16	Beijing	BA.2
hCoV-19/Tianjin/TJCDC-0991/2022	2022-07-16	Tianjin	BA.5.2
hCoV-19/Beijing/BJCDC-1747/2022	2022-07-17	Beijing	BA.2
hCoV-19/Beijing/BJCDC-1765/2022	2022-07-17	Beijing	BA.2.3.7
hCoV-19/Beijing/BJCDC-1745/2022	2022-07-17	Beijing	BA.2
hCoV-19/Tianjin/TJCDC-0992/2022	2022-07-17	Tianjin	BA.2.76
hCoV-19/Tianjin/TJCDC-0993/2022	2022-07-17	Tianjin	BA.2.76
hCoV-19/Tianjin/TJCDC-0994/2022	2022-07-17	Tianjin	BA.2.76
hCoV-19/Tianjin/TJCDC-0995/2022	2022-07-17	Tianjin	BA.2.76
hCoV-19/Tianjin/TJCDC-0996/2022	2022-07-17	Tianjin	BA.2.76
hCoV-19/Tianjin/TJCDC-0997/2022	2022-07-17	Tianjin	BA.2.76
hCoV-19/Tianjin/TJCDC-0998/2022	2022-07-17	Tianjin	BA.2.76
hCoV-19/Tianjin/TJCDC-0999/2022	2022-07-17	Tianjin	BA.2.76
hCoV-19/Beijing/BJCDC-1742/2022	2022-07-18	Beijing	BA.2.75
hCoV-19/Beijing/BJCDC-1738/2022	2022-07-18	Beijing	BA.5.2
hCoV-19/Beijing/BJCDC-1754/2022	2022-07-18	Beijing	BA.4.6
hCoV-19/Beijing/BJCDC-1753/2022	2022-07-18	Beijing	BA.4.6
hCoV-19/Tianjin/TJCDC-1002/2022	2022-07-18	Tianjin	BA.4.1
hCoV-19/Tianjin/TJCDC-1005/2022	2022-07-18	Tianjin	BA.5.2
hCoV-19/Tianjin/TJCDC-1000/2022	2022-07-18	Tianjin	BA.4.1
hCoV-19/Tianjin/TJCDC-1004/2022	2022-07-18	Tianjin	BA.5.2.1
hCoV-19/Tianjin/TJCDC-1001/2022	2022-07-18	Tianjin	BA.5.2
hCoV-19/Tianjin/TJCDC-1003/2022	2022-07-18	Tianjin	BA.5.1.6
hCoV-19/Tianjin/TJCDC-1006/2022	2022-07-18	Tianjin	BA.2.76
hCoV-19/Tianjin/TJCDC-1007/2022	2022-07-18	Tianjin	BA.2.76
hCoV-19/Tianjin/TJCDC-1008/2022	2022-07-18	Tianjin	BA.2.76
hCoV-19/Tianjin/TJCDC-1009/2022	2022-07-18	Tianjin	BA.2.76
hCoV-19/Chongqing/YBCDC-0211/2022	2022-07-18	Chongqing	BF.27
hCoV-19/Beijing/BJCDC-1762/2022	2022-07-19	Beijing	BA.5.2.1
hCoV-19/Beijing/BJCDC-1763/2022	2022-07-19	Beijing	BA.2.3.7
hCoV-19/Beijing/BJCDC-1756/2022	2022-07-19	Beijing	BA.2.3.7
hCoV-19/Beijing/BJCDC-1755/2022	2022-07-19	Beijing	BA.2.3.7
hCoV-19/Tianjin/TJCDC-1011/2022	2022-07-19	Tianjin	BA.5.1.19
hCoV-19/Tianjin/TJCDC-1010/2022	2022-07-19	Tianjin	BA.5.1.19
hCoV-19/Tianjin/TJCDC-1013/2022	2022-07-19	Tianjin	BA.5.2
hCoV-19/Tianjin/TJCDC-1012/2022	2022-07-19	Tianjin	BA.5.2
hCoV-19/Tianjin/TJCDC-1014/2022	2022-07-19	Tianjin	BA.2.76
hCoV-19/Tianjin/TJCDC-1015/2022	2022-07-19	Tianjin	BA.2.76
hCoV-19/Tianjin/TJCDC-1016/2022	2022-07-19	Tianjin	BA.2.76
hCoV-19/Tianjin/TJCDC-1017/2022	2022-07-19	Tianjin	BA.2.76
hCoV-19/Tianjin/TJCDC-1018/2022	2022-07-19	Tianjin	BA.2.76
hCoV-19/Tianjin/TJCDC-1019/2022	2022-07-19	Tianjin	BA.2.76
hCoV-19/Tianjin/TJCDC-1020/2022	2022-07-19	Tianjin	BA.2.76
hCoV-19/Tianjin/TJCDC-1021/2022	2022-07-19	Tianjin	BA.2.76
hCoV-19/Tianjin/TJCDC-1022/2022	2022-07-19	Tianjin	BA.2.76
hCoV-19/Tianjin/TJCDC-1023/2022	2022-07-19	Tianjin	BA.2.76
hCoV-19/Beijing/BJCDC-1759/2022	2022-07-20	Beijing	BA.2.3.7
hCoV-19/Beijing/BJCDC-1761/2022	2022-07-20	Beijing	BA.2.3.7
hCoV-19/Beijing/BJCDC-1760/2022	2022-07-20	Beijing	BA.2.3.7
hCoV-19/Tianjin/TJCDC-1024/2022	2022-07-20	Tianjin	BA.2.76
hCoV-19/Tianjin/TJCDC-1025/2022	2022-07-20	Tianjin	BA.2.76
hCoV-19/Tianjin/TJCDC-1026/2022	2022-07-20	Tianjin	BA.2.76
hCoV-19/Tianjin/TJCDC-1027/2022	2022-07-20	Tianjin	BA.2.76
hCoV-19/Tianjin/TJCDC-1028/2022	2022-07-20	Tianjin	BA.2.76
hCoV-19/Tianjin/TJCDC-1029/2022	2022-07-20	Tianjin	BA.2.76
hCoV-19/Tianjin/TJCDC-1030/2022	2022-07-20	Tianjin	BA.2.76
hCoV-19/Tianjin/TJCDC-1031/2022	2022-07-20	Tianjin	BA.2.76
hCoV-19/Tianjin/TJCDC-1032/2022	2022-07-20	Tianjin	BA.2.76
hCoV-19/Tianjin/TJCDC-1033/2022	2022-07-20	Tianjin	BA.2.76
hCoV-19/Tianjin/TJCDC-1034/2022	2022-07-20	Tianjin	BA.2.76
hCoV-19/Tianjin/TJCDC-1035/2022	2022-07-20	Tianjin	BA.2.76
hCoV-19/Tianjin/TJCDC-1036/2022	2022-07-20	Tianjin	BA.2.76
hCoV-19/Tianjin/TJCDC-1037/2022	2022-07-20	Tianjin	BA.2.76
hCoV-19/Tianjin/TJCDC-1038/2022	2022-07-20	Tianjin	BA.2.76
hCoV-19/Beijing/BJCDC-1772/2022	2022-07-21	Beijing	BA.5.1
hCoV-19/Tianjin/TJCDC-1042/2022	2022-07-21	Tianjin	BA.5.10
hCoV-19/Tianjin/TJCDC-1040/2022	2022-07-21	Tianjin	BA.5.1.10
hCoV-19/Tianjin/TJCDC-1039/2022	2022-07-21	Tianjin	BA.5.2.1
hCoV-19/Tianjin/TJCDC-1041/2022	2022-07-21	Tianjin	BA.5.2.1
hCoV-19/Tianjin/TJCDC-1043/2022	2022-07-21	Tianjin	BA.2.76
hCoV-19/Tianjin/TJCDC-1044/2022	2022-07-21	Tianjin	BA.2.76
hCoV-19/Tianjin/TJCDC-1045/2022	2022-07-21	Tianjin	BA.2.76
hCoV-19/Tianjin/TJCDC-1046/2022	2022-07-21	Tianjin	BA.2.76
hCoV-19/Beijing/BJCDC-1766/2022	2022-07-22	Beijing	BA.5.2
hCoV-19/Beijing/BJCDC-1743/2022	2022-07-22	Beijing	BA.2
hCoV-19/Beijing/BJCDC-1767/2022	2022-07-22	Beijing	BA.2
hCoV-19/Tianjin/TJCDC-1057/2022	2022-07-22	Tianjin	BA.5.2.24
hCoV-19/Tianjin/TJCDC-1054/2022	2022-07-22	Tianjin	BA.5.2.24
hCoV-19/Tianjin/TJCDC-1055/2022	2022-07-22	Tianjin	BA.5.2.24
hCoV-19/Tianjin/TJCDC-1063/2022	2022-07-22	Tianjin	BA.5.1
hCoV-19/Tianjin/TJCDC-1062/2022	2022-07-22	Tianjin	BA.5.2.1
hCoV-19/Tianjin/TJCDC-1056/2022	2022-07-22	Tianjin	BA.5.2.24
hCoV-19/Tianjin/TJCDC-1050/2022	2022-07-22	Tianjin	BA.5.2.24
hCoV-19/Tianjin/TJCDC-1047/2022	2022-07-22	Tianjin	BA.5.2.24
hCoV-19/Tianjin/TJCDC-1059/2022	2022-07-22	Tianjin	BA.5.2.1
hCoV-19/Tianjin/TJCDC-1058/2022	2022-07-22	Tianjin	BA.5.2.24
hCoV-19/Tianjin/TJCDC-1052/2022	2022-07-22	Tianjin	BA.5.2.24
hCoV-19/Tianjin/TJCDC-1048/2022	2022-07-22	Tianjin	BA.5.2.24
hCoV-19/Tianjin/TJCDC-1060/2022	2022-07-22	Tianjin	BA.5.2
hCoV-19/Tianjin/TJCDC-1061/2022	2022-07-22	Tianjin	BA.5.2.1
hCoV-19/Tianjin/TJCDC-1049/2022	2022-07-22	Tianjin	BA.5.2.24
hCoV-19/Tianjin/TJCDC-1051/2022	2022-07-22	Tianjin	BA.5.2.24
hCoV-19/Tianjin/TJCDC-1053/2022	2022-07-22	Tianjin	BA.5.2.24
hCoV-19/Tianjin/TJCDC-1064/2022	2022-07-22	Tianjin	BA.2.76
hCoV-19/Tianjin/TJCDC-1065/2022	2022-07-22	Tianjin	BA.2.76
hCoV-19/Beijing/BJCDC-1768/2022	2022-07-23	Beijing	BA.2
hCoV-19/Tianjin/TJCDC-1066/2022	2022-07-23	Tianjin	BA.5.2
hCoV-19/Beijing/BJCDC-1782/2022	2022-07-24	Beijing	BA.5.2.44
hCoV-19/Beijing/BJCDC-1771/2022	2022-07-24	Beijing	BA.2
hCoV-19/Tianjin/TJCDC-1067/2022	2022-07-24	Tianjin	BA.2.76
hCoV-19/Tianjin/TJCDC-1068/2022	2022-07-24	Tianjin	BA.2.76
hCoV-19/Tianjin/TJCDC-1069/2022	2022-07-24	Tianjin	BA.2.76
hCoV-19/Tianjin/TJCDC-1070/2022	2022-07-24	Tianjin	BA.2.76
hCoV-19/Beijing/BJCDC-1773/2022	2022-07-25	Beijing	BA.5.2
hCoV-19/Tianjin/TJCDC-1071/2022	2022-07-25	Tianjin	BA.2.76
hCoV-19/Tianjin/TJCDC-1072/2022	2022-07-25	Tianjin	BA.2.76
hCoV-19/Beijing/BJCDC-1774/2022	2022-07-26	Beijing	BA.2.2
hCoV-19/Tianjin/TJCDC-1073/2022	2022-07-26	Tianjin	BA.5.2
hCoV-19/Tianjin/TJCDC-1074/2022	2022-07-26	Tianjin	BA.2.76
hCoV-19/Beijing/BJCDC-1778/2022	2022-07-27	Beijing	BA.2.3.7
hCoV-19/Beijing/BJCDC-1777/2022	2022-07-27	Beijing	BA.2.3.7
hCoV-19/Beijing/BJCDC-1783/2022	2022-07-27	Beijing	BA.2.3.7
hCoV-19/Tianjin/TJCDC-1075/2022	2022-07-27	Tianjin	BA.2.76
hCoV-19/Tianjin/TJCDC-1076/2022	2022-07-27	Tianjin	BA.2.76
hCoV-19/Tianjin/TJCDC-1077/2022	2022-07-27	Tianjin	BA.2.76
hCoV-19/Beijing/BJCDC-1779/2022	2022-07-28	Beijing	BE.1
hCoV-19/Beijing/BJCDC-1786/2022	2022-07-28	Beijing	BA.5.2
hCoV-19/Beijing/BJCDC-1785/2022	2022-07-28	Beijing	BA.4.6
hCoV-19/Beijing/BJCDC-1787/2022	2022-07-28	Beijing	BA.5.2
hCoV-19/Beijing/BJCDC-1784/2022	2022-07-28	Beijing	BA.2
hCoV-19/Beijing/BJCDC-1780/2022	2022-07-28	Beijing	BA.2.3.7
hCoV-19/Tianjin/TJCDC-1079/2022	2022-07-28	Tianjin	BA.2
hCoV-19/Tianjin/TJCDC-1078/2022	2022-07-28	Tianjin	BA.5.1.1
hCoV-19/Tianjin/TJCDC-1080/2022	2022-07-28	Tianjin	BA.5.2
hCoV-19/Tianjin/TJCDC-1081/2022	2022-07-28	Tianjin	BA.2.76
hCoV-19/Beijing/BJCDC-1775/2022	2022-07-29	Beijing	BA.5.2
hCoV-19/Beijing/BJCDC-1776/2022	2022-07-29	Beijing	BA.5.2.1
hCoV-19/Tianjin/TJCDC-1082/2022	2022-07-29	Tianjin	BA.2.76
hCoV-19/Tianjin/TJCDC-1083/2022	2022-07-29	Tianjin	BA.2.76
hCoV-19/Tianjin/TJCDC-1084/2022	2022-07-29	Tianjin	BA.2.76
hCoV-19/Beijing/BJCDC-1792/2022	2022-07-30	Beijing	BA.5.2
hCoV-19/Beijing/BJCDC-1798/2022	2022-07-30	Beijing	BE.1
hCoV-19/Beijing/BJCDC-1791/2022	2022-07-30	Beijing	BA.5.2.21
hCoV-19/Beijing/BJCDC-1796/2022	2022-07-30	Beijing	BA.2.3.7
hCoV-19/Tianjin/TJCDC-1085/2022	2022-07-30	Tianjin	BA.5.2
hCoV-19/Tianjin/TJCDC-1086/2022	2022-07-30	Tianjin	BA.2.76
hCoV-19/Tianjin/TJCDC-1087/2022	2022-07-30	Tianjin	BA.2.76
hCoV-19/Tianjin/TJCDC-1088/2022	2022-07-30	Tianjin	BA.2.76
hCoV-19/Tianjin/TJCDC-1089/2022	2022-07-30	Tianjin	BA.2.76
hCoV-19/Tianjin/TJCDC-1090/2022	2022-07-30	Tianjin	BA.2.76
hCoV-19/Tianjin/TJCDC-1091/2022	2022-07-30	Tianjin	BA.2.76
hCoV-19/Guangxi/GCDC-BS-2210/2022	2022-07-30	Guangxi	BA.5.2.27
hCoV-19/Beijing/BJCDC-1795/2022	2022-07-31	Beijing	BA.5.1
hCoV-19/Beijing/BJCDC-1788/2022	2022-07-31	Beijing	BA.5.1
hCoV-19/Beijing/BJCDC-1820/2022	2022-07-31	Beijing	BA.5.2
hCoV-19/Beijing/BJCDC-1794/2022	2022-07-31	Beijing	BA.5.5
hCoV-19/Tianjin/TJCDC-1092/2022	2022-07-31	Tianjin	BA.2.76
hCoV-19/Hainan/SY001/2022	2022-08-01	Hainan	BA.5.1.3
hCoV-19/Beijing/BJCDC-1804/2022	2022-08-01	Beijing	BA.5.2
hCoV-19/Beijing/BJCDC-1801/2022	2022-08-01	Beijing	BA.5.1.22
hCoV-19/Beijing/BJCDC-1800/2022	2022-08-01	Beijing	BA.5.2
hCoV-19/Tianjin/TJCDC-1093/2022	2022-08-01	Tianjin	BA.5.2.1
hCoV-19/Hainan/SY002/2022	2022-08-02	Hainan	BA.5.1.3
hCoV-19/Hainan/SY003/2022	2022-08-02	Hainan	BA.5.1.3
hCoV-19/Hainan/SY004/2022	2022-08-02	Hainan	BA.5.1.3
hCoV-19/Hainan/SY005/2022	2022-08-02	Hainan	BA.5.1.3
hCoV-19/Hainan/SY006/2022	2022-08-02	Hainan	BA.5.1.3
hCoV-19/Beijing/BJCDC-1814/2022	2022-08-02	Beijing	BA.5.3.1
hCoV-19/Beijing/BJCDC-1789/2022	2022-08-02	Beijing	BA.2.2.1
hCoV-19/Beijing/BJCDC-1815/2022	2022-08-02	Beijing	BA.5.5
hCoV-19/Beijing/BJCDC-1813/2022	2022-08-02	Beijing	BA.5.2
hCoV-19/Beijing/BJCDC-1836/2022	2022-08-02	Beijing	BA.5.5
hCoV-19/Beijing/BJCDC-1816/2022	2022-08-02	Beijing	BA.5.5
hCoV-19/Beijing/BJCDC-1810/2022	2022-08-02	Beijing	BA.2.3.7
hCoV-19/Chongqing/YBCDC-0212/2022	2022-08-02	Chongqing	BE.4
hCoV-19/Chongqing/YBCDC-0219/2022	2022-08-02	Chongqing	BA.5.2.1
hCoV-19/Hainan/SY013/2022	2022-08-03	Hainan	BA.5.1.3
hCoV-19/Hainan/SY014/2022	2022-08-03	Hainan	BA.5.1.3
hCoV-19/Hainan/SY011/2022	2022-08-03	Hainan	BA.5.1.3
hCoV-19/Hainan/SY007/2022	2022-08-03	Hainan	BA.5.1.3
hCoV-19/Chongqing/YBCDC-0213/2022	2022-08-03	Chongqing	BA.5.2
hCoV-19/Hainan/SY009/2022	2022-08-04	Hainan	BA.5.1.3
hCoV-19/Hainan/SY016/2022	2022-08-04	Hainan	BA.5.1.3
hCoV-19/Hainan/SY008/2022	2022-08-04	Hainan	BA.5.1.3
hCoV-19/Hainan/SY010/2022	2022-08-04	Hainan	BA.5.1.3
hCoV-19/Beijing/BJCDC-1819/2022	2022-08-04	Beijing	BA.5
hCoV-19/Beijing/BJCDC-1818/2022	2022-08-04	Beijing	BA.2.3
hCoV-19/Beijing/BJCDC-1817/2022	2022-08-04	Beijing	BA.2.3.7
hCoV-19/Tianjin/TJCDC-1095/2022	2022-08-04	Tianjin	BA.5.2.1
hCoV-19/Tianjin/TJCDC-1096/2022	2022-08-04	Tianjin	BA.5.1
hCoV-19/Tianjin/TJCDC-1094/2022	2022-08-04	Tianjin	BE.1.1
hCoV-19/Hainan/SY383/2022	2022-08-05	Hainan	BA.5.1.3
hCoV-19/Hainan/SY029/2022	2022-08-05	Hainan	BA.5.1.3
hCoV-19/Hainan/SY017/2022	2022-08-05	Hainan	BA.5.1.3
hCoV-19/Hainan/SY020/2022	2022-08-05	Hainan	BA.5.1.3
hCoV-19/Hainan/SY018/2022	2022-08-05	Hainan	BA.5.1.3
hCoV-19/Hainan/SY019/2022	2022-08-05	Hainan	BA.5.1.3
hCoV-19/Beijing/BJCDC-1837/2022	2022-08-05	Beijing	BA.2.75.1
hCoV-19/Beijing/BJCDC-1831/2022	2022-08-05	Beijing	BA.5.2
hCoV-19/Beijing/BJCDC-1830/2022	2022-08-05	Beijing	BA.5.2
hCoV-19/Beijing/BJCDC-1834/2022	2022-08-05	Beijing	BA.5.2
hCoV-19/Beijing/BJCDC-1827/2022	2022-08-05	Beijing	BA.5.2
hCoV-19/Beijing/BJCDC-1833/2022	2022-08-05	Beijing	BA.5.2
hCoV-19/Beijing/BJCDC-1828/2022	2022-08-05	Beijing	BA.5.2
hCoV-19/Beijing/BJCDC-1829/2022	2022-08-05	Beijing	BA.5.2
hCoV-19/Tianjin/TJCDC-1097/2022	2022-08-05	Tianjin	BA.5.1.1
hCoV-19/Hainan/SY045/2022	2022-08-06	Hainan	BA.5.1.3
hCoV-19/Hainan/SY042/2022	2022-08-06	Hainan	BA.5.1.3
hCoV-19/Hainan/SY043/2022	2022-08-06	Hainan	BA.5.1.3
hCoV-19/Hainan/SY054/2022	2022-08-06	Hainan	BA.5.1.3
hCoV-19/Hainan/SY040/2022	2022-08-06	Hainan	BA.5.1.3
hCoV-19/Hainan/SY026/2022	2022-08-06	Hainan	BA.5.1.3
hCoV-19/Hainan/SY053/2022	2022-08-06	Hainan	BA.5.1.3
hCoV-19/Hainan/SY048/2022	2022-08-06	Hainan	BA.5.1.3
hCoV-19/Hainan/SY051/2022	2022-08-06	Hainan	BA.5.1.3
hCoV-19/Hainan/SY055/2022	2022-08-06	Hainan	BA.5.1.3
hCoV-19/Hainan/SY046/2022	2022-08-06	Hainan	BA.5.1.3
hCoV-19/Hainan/SY050/2022	2022-08-06	Hainan	BA.5.1.3
hCoV-19/Hainan/SY049/2022	2022-08-06	Hainan	BA.5.1.3
hCoV-19/Hainan/SY044/2022	2022-08-06	Hainan	BA.5.1.3
hCoV-19/Hainan/SY052/2022	2022-08-06	Hainan	BA.5.1.3
hCoV-19/Hainan/SY047/2022	2022-08-06	Hainan	BA.5.1.3
hCoV-19/Hainan/SY038/2022	2022-08-06	Hainan	BA.5.1.3
hCoV-19/Hainan/SY039/2022	2022-08-06	Hainan	BA.5.1.3
hCoV-19/Hainan/SY041/2022	2022-08-06	Hainan	BA.5.1.3
hCoV-19/Hainan/SY037/2022	2022-08-06	Hainan	BA.5.1.3
hCoV-19/Hainan/SY032/2022	2022-08-06	Hainan	BA.5.1.3
hCoV-19/Hainan/SY036/2022	2022-08-06	Hainan	BA.5.1.3
hCoV-19/Hainan/SY033/2022	2022-08-06	Hainan	BA.5.1.3
hCoV-19/Hainan/SY028/2022	2022-08-06	Hainan	BA.5.1.3
hCoV-19/Hainan/SY035/2022	2022-08-06	Hainan	BA.5.1.3
hCoV-19/Hainan/SY031/2022	2022-08-06	Hainan	BA.5.1.3
hCoV-19/Hainan/SY021/2022	2022-08-06	Hainan	BA.5.1.3
hCoV-19/Hainan/SY023/2022	2022-08-06	Hainan	BA.5.1.3
hCoV-19/Hainan/SY034/2022	2022-08-06	Hainan	BA.5.1.3
hCoV-19/Hainan/SY030/2022	2022-08-06	Hainan	BA.5.1.3
hCoV-19/Hainan/SY022/2022	2022-08-06	Hainan	BA.5.1.3
hCoV-19/Hainan/SY027/2022	2022-08-06	Hainan	BA.5.1.3
hCoV-19/Hainan/SY025/2022	2022-08-06	Hainan	BA.5.1.3
hCoV-19/Beijing/BJCDC-1823/2022	2022-08-06	Beijing	BA.5.2
hCoV-19/Beijing/BJCDC-1824/2022	2022-08-06	Beijing	BA.5.2
hCoV-19/Beijing/BJCDC-1826/2022	2022-08-06	Beijing	BA.5.2
hCoV-19/Beijing/BJCDC-1832/2022	2022-08-06	Beijing	BA.5
hCoV-19/Beijing/BJCDC-1825/2022	2022-08-06	Beijing	BA.5.2.1
hCoV-19/Beijing/BJCDC-1838/2022	2022-08-06	Beijing	BA.2.3.7
hCoV-19/Beijing/BJCDC-1835/2022	2022-08-06	Beijing	BA.2.2
hCoV-19/Chongqing/YBCDC-0214/2022	2022-08-06	Chongqing	BA.5.2
hCoV-19/Hainan/SY083/2022	2022-08-07	Hainan	BA.5.1.3
hCoV-19/Hainan/SY058/2022	2022-08-07	Hainan	BA.5.1.3
hCoV-19/Hainan/SY012/2022	2022-08-07	Hainan	BA.5.1.3
hCoV-19/Hainan/SY057/2022	2022-08-07	Hainan	BA.5.1.3
hCoV-19/Hainan/SY056/2022	2022-08-07	Hainan	BA.5.1.3
hCoV-19/Hainan/SY024/2022	2022-08-07	Hainan	BA.5.1.3
hCoV-19/Beijing/BJCDC-1848/2022	2022-08-07	Beijing	BA.5.2
hCoV-19/Beijing/BJCDC-1841/2022	2022-08-07	Beijing	BA.5.2
hCoV-19/Beijing/BJCDC-1853/2022	2022-08-07	Beijing	BA.5.1.23
hCoV-19/Beijing/BJCDC-1844/2022	2022-08-07	Beijing	BA.5.2
hCoV-19/Beijing/BJCDC-1839/2022	2022-08-07	Beijing	BA.5.1
hCoV-19/Beijing/BJCDC-1849/2022	2022-08-07	Beijing	BA.5.6
hCoV-19/Beijing/BJCDC-1842/2022	2022-08-07	Beijing	BA.5.2
hCoV-19/Beijing/BJCDC-1846/2022	2022-08-07	Beijing	BA.5.2
hCoV-19/Beijing/BJCDC-1812/2022	2022-08-07	Beijing	BA.5.2
hCoV-19/Beijing/BJCDC-1845/2022	2022-08-07	Beijing	BA.5.2
hCoV-19/Beijing/BJCDC-1847/2022	2022-08-07	Beijing	BA.5.2
hCoV-19/Beijing/BJCDC-1852/2022	2022-08-07	Beijing	BA.5.2.1
hCoV-19/Beijing/BJCDC-1811/2022	2022-08-07	Beijing	BA.5.2
hCoV-19/Beijing/BJCDC-1851/2022	2022-08-07	Beijing	BA.2.3.7
hCoV-19/Beijing/BJCDC-1878/2022	2022-08-07	Beijing	BA.2.3.7
hCoV-19/Hainan/SY312/2022	2022-08-08	Hainan	BA.5.1.3
hCoV-19/Hainan/SY328/2022	2022-08-08	Hainan	BA.5.1.3
hCoV-19/Hainan/SY321/2022	2022-08-08	Hainan	BA.5.1.3
hCoV-19/Hainan/SY327/2022	2022-08-08	Hainan	BA.5.1.3
hCoV-19/Hainan/SY324/2022	2022-08-08	Hainan	BA.5.1.3
hCoV-19/Hainan/SY320/2022	2022-08-08	Hainan	BA.5.1.3
hCoV-19/Hainan/SY316/2022	2022-08-08	Hainan	BA.5.1.3
hCoV-19/Hainan/SY318/2022	2022-08-08	Hainan	BA.5.1.3
hCoV-19/Hainan/SY329/2022	2022-08-08	Hainan	BA.5.1.3
hCoV-19/Hainan/SY059/2022	2022-08-08	Hainan	BA.5.1.3
hCoV-19/Hainan/SY060/2022	2022-08-08	Hainan	BA.5.1.24
hCoV-19/Hainan/SY061/2022	2022-08-08	Hainan	BA.5.1.3
hCoV-19/Hainan/SY062/2022	2022-08-08	Hainan	BA.5.1.3
hCoV-19/Hainan/SY314/2022	2022-08-08	Hainan	BA.5.1.3
hCoV-19/Hainan/SY366/2022	2022-08-08	Hainan	BA.5.1.3
hCoV-19/Hainan/SY360/2022	2022-08-08	Hainan	BA.5.1.3
hCoV-19/Hainan/SY319/2022	2022-08-08	Hainan	BA.5.1.3
hCoV-19/Hainan/SY359/2022	2022-08-08	Hainan	BA.5.1.3
hCoV-19/Hainan/SY313/2022	2022-08-08	Hainan	BA.5.1.3
hCoV-19/Hainan/SY330/2022	2022-08-08	Hainan	BA.5.1.3
hCoV-19/Hainan/SY325/2022	2022-08-08	Hainan	BA.5.1.3
hCoV-19/Hainan/SY322/2022	2022-08-08	Hainan	BA.5.1.3
hCoV-19/Hainan/SY091/2022	2022-08-08	Hainan	BA.5.1.3
hCoV-19/Hainan/SY326/2022	2022-08-08	Hainan	BA.5.1.3
hCoV-19/Hainan/SY323/2022	2022-08-08	Hainan	BA.5.1.3
hCoV-19/Hainan/SY094/2022	2022-08-08	Hainan	BA.5.1.3
hCoV-19/Hainan/SY317/2022	2022-08-08	Hainan	BA.5.1.3
hCoV-19/Hainan/SY095/2022	2022-08-08	Hainan	BA.5.1.3
hCoV-19/Hainan/SY093/2022	2022-08-08	Hainan	BA.5.1.3
hCoV-19/Hainan/SY385/2022	2022-08-08	Hainan	BA.5.1.3
hCoV-19/Hainan/SY118/2022	2022-08-08	Hainan	BA.5.1.3
hCoV-19/Hainan/SY384/2022	2022-08-08	Hainan	BA.5.1.3
hCoV-19/Hainan/SY311/2022	2022-08-08	Hainan	BA.5.1.3
hCoV-19/Hainan/SY315/2022	2022-08-08	Hainan	BA.5.1.3
hCoV-19/Beijing/BJCDC-1855/2022	2022-08-08	Beijing	BF.5
hCoV-19/Beijing/BJCDC-1850/2022	2022-08-08	Beijing	BA.5.2
hCoV-19/Beijing/BJCDC-1854/2022	2022-08-08	Beijing	BA.5.1
hCoV-19/Beijing/BJCDC-1840/2022	2022-08-08	Beijing	BA.2
hCoV-19/Hainan/SY262/2022	2022-08-09	Hainan	BA.5.1.3
hCoV-19/Hainan/SY104/2022	2022-08-09	Hainan	BA.5.1.3
hCoV-19/Hainan/SY253/2022	2022-08-09	Hainan	BA.5.1.3
hCoV-19/Hainan/SY161/2022	2022-08-09	Hainan	BA.5.1.3
hCoV-19/Hainan/SY287/2022	2022-08-09	Hainan	BA.5.1.3
hCoV-19/Hainan/SY279/2022	2022-08-09	Hainan	BA.5.1.3
hCoV-19/Hainan/SY275/2022	2022-08-09	Hainan	BA.5.1.3
hCoV-19/Hainan/SY272/2022	2022-08-09	Hainan	BA.5.1.3
hCoV-19/Hainan/SY265/2022	2022-08-09	Hainan	BA.5.1.3
hCoV-19/Hainan/SY259/2022	2022-08-09	Hainan	BA.5.1.3
hCoV-19/Hainan/SY290/2022	2022-08-09	Hainan	BA.5.1.3
hCoV-19/Hainan/SY309/2022	2022-08-09	Hainan	BA.5.1.3
hCoV-19/Hainan/SY092/2022	2022-08-09	Hainan	BA.5.1.3
hCoV-19/Hainan/SY088/2022	2022-08-09	Hainan	BA.5.1.3
hCoV-19/Hainan/SY114/2022	2022-08-09	Hainan	BA.5.1.3
hCoV-19/Hainan/SY110/2022	2022-08-09	Hainan	BA.5.1.3
hCoV-19/Hainan/SY111/2022	2022-08-09	Hainan	BA.5.1.3
hCoV-19/Hainan/SY106/2022	2022-08-09	Hainan	BA.5.1.3
hCoV-19/Hainan/SY176/2022	2022-08-09	Hainan	BA.5.1.3
hCoV-19/Hainan/SY168/2022	2022-08-09	Hainan	BA.5.1.3
hCoV-19/Hainan/SY169/2022	2022-08-09	Hainan	BA.5.1.3
hCoV-19/Hainan/SY170/2022	2022-08-09	Hainan	BA.5.1.3
hCoV-19/Hainan/SY119/2022	2022-08-09	Hainan	BA.5.1.3
hCoV-19/Hainan/SY159/2022	2022-08-09	Hainan	BA.5.1.3
hCoV-19/Hainan/SY147/2022	2022-08-09	Hainan	BA.5.1.3
hCoV-19/Hainan/SY172/2022	2022-08-09	Hainan	BA.5.1.3
hCoV-19/Hainan/SY078/2022	2022-08-09	Hainan	BA.5.1.3
hCoV-19/Hainan/SY080/2022	2022-08-09	Hainan	BA.5.1.3
hCoV-19/Hainan/SY067/2022	2022-08-09	Hainan	BA.5.1.3
hCoV-19/Hainan/SY073/2022	2022-08-09	Hainan	BA.5.1.3
hCoV-19/Hainan/SY079/2022	2022-08-09	Hainan	BA.5.1.3
hCoV-19/Hainan/SY069/2022	2022-08-09	Hainan	BA.5.1.3
hCoV-19/Hainan/SY076/2022	2022-08-09	Hainan	BA.5.1.3
hCoV-19/Hainan/SY070/2022	2022-08-09	Hainan	BA.5.1.3
hCoV-19/Hainan/SY071/2022	2022-08-09	Hainan	BA.5.1.3
hCoV-19/Hainan/SY072/2022	2022-08-09	Hainan	BA.5.1.3
hCoV-19/Hainan/SY075/2022	2022-08-09	Hainan	BA.5.1.3
hCoV-19/Hainan/SY074/2022	2022-08-09	Hainan	BA.5.1.3
hCoV-19/Hainan/SY066/2022	2022-08-09	Hainan	BA.5.1.3
hCoV-19/Hainan/SY063/2022	2022-08-09	Hainan	BA.5.1.3
hCoV-19/Hainan/SY064/2022	2022-08-09	Hainan	BA.5.1.24
hCoV-19/Hainan/SY068/2022	2022-08-09	Hainan	BA.5.1.3
hCoV-19/Hainan/SY065/2022	2022-08-09	Hainan	BA.5.1.3
hCoV-19/Hainan/SY082/2022	2022-08-09	Hainan	BA.5.1.3
hCoV-19/Hainan/SY333/2022	2022-08-09	Hainan	BA.5.1.3
hCoV-19/Hainan/SY281/2022	2022-08-09	Hainan	BA.5.1.3
hCoV-19/Hainan/SY283/2022	2022-08-09	Hainan	BA.5.1.3
hCoV-19/Hainan/SY286/2022	2022-08-09	Hainan	BA.5.1.3
hCoV-19/Hainan/SY249/2022	2022-08-09	Hainan	BA.5.1.3
hCoV-19/Hainan/SY285/2022	2022-08-09	Hainan	BA.5.1.3
hCoV-19/Hainan/SY258/2022	2022-08-09	Hainan	BA.5.1.3
hCoV-19/Hainan/SY252/2022	2022-08-09	Hainan	BA.5.1.3
hCoV-19/Hainan/SY248/2022	2022-08-09	Hainan	BA.5.1.3
hCoV-19/Hainan/SY271/2022	2022-08-09	Hainan	BA.5.1.3
hCoV-19/Hainan/SY278/2022	2022-08-09	Hainan	BA.5.1.3
hCoV-19/Hainan/SY274/2022	2022-08-09	Hainan	BA.5.1.3
hCoV-19/Hainan/SY256/2022	2022-08-09	Hainan	BA.5.1.3
hCoV-19/Hainan/SY276/2022	2022-08-09	Hainan	BA.5.1.3
hCoV-19/Hainan/SY282/2022	2022-08-09	Hainan	BA.5.1.3
hCoV-19/Hainan/SY284/2022	2022-08-09	Hainan	BA.5.1.3
hCoV-19/Hainan/SY250/2022	2022-08-09	Hainan	BA.5.1.3
hCoV-19/Hainan/SY251/2022	2022-08-09	Hainan	BA.5.1.3
hCoV-19/Hainan/SY254/2022	2022-08-09	Hainan	BA.5.1.3
hCoV-19/Hainan/SY257/2022	2022-08-09	Hainan	BA.5.1.3
hCoV-19/Hainan/SY273/2022	2022-08-09	Hainan	BA.5.1.3
hCoV-19/Hainan/SY255/2022	2022-08-09	Hainan	BA.5.1.3
hCoV-19/Hainan/SY277/2022	2022-08-09	Hainan	BA.5.1.3
hCoV-19/Hainan/SY280/2022	2022-08-09	Hainan	BA.5.1.3
hCoV-19/Hainan/SY270/2022	2022-08-09	Hainan	BA.5.1.3
hCoV-19/Hainan/SY269/2022	2022-08-09	Hainan	BA.5.1.3
hCoV-19/Hainan/SY268/2022	2022-08-09	Hainan	BA.5.1.3
hCoV-19/Hainan/SY267/2022	2022-08-09	Hainan	BA.5.1.3
hCoV-19/Hainan/SY263/2022	2022-08-09	Hainan	BA.5.1.3
hCoV-19/Hainan/SY264/2022	2022-08-09	Hainan	BA.5.1.3
hCoV-19/Hainan/SY266/2022	2022-08-09	Hainan	BA.5.1.3
hCoV-19/Hainan/SY085/2022	2022-08-09	Hainan	BA.5.1.3
hCoV-19/Hainan/SY087/2022	2022-08-09	Hainan	BA.5.1.3
hCoV-19/Hainan/SY376/2022	2022-08-09	Hainan	BA.5.1.3
hCoV-19/Hainan/SY373/2022	2022-08-09	Hainan	BA.5.1.3
hCoV-19/Hainan/SY288/2022	2022-08-09	Hainan	BA.5.1.3
hCoV-19/Hainan/SY364/2022	2022-08-09	Hainan	BA.5.1.3
hCoV-19/Hainan/SY303/2022	2022-08-09	Hainan	BA.5.1.3
hCoV-19/Hainan/SY356/2022	2022-08-09	Hainan	BA.5.1.3
hCoV-19/Hainan/SY084/2022	2022-08-09	Hainan	BA.5.1.3
hCoV-19/Hainan/SY086/2022	2022-08-09	Hainan	BA.5.1.3
hCoV-19/Hainan/SY375/2022	2022-08-09	Hainan	BA.5.1.3
hCoV-19/Hainan/SY374/2022	2022-08-09	Hainan	BA.5.1.3
hCoV-19/Hainan/SY377/2022	2022-08-09	Hainan	BA.5.1.3
hCoV-19/Hainan/SY365/2022	2022-08-09	Hainan	BA.5.1.3
hCoV-19/Hainan/SY363/2022	2022-08-09	Hainan	BA.5.1.3
hCoV-19/Hainan/SY310/2022	2022-08-09	Hainan	BA.5.1.3
hCoV-19/Hainan/SY332/2022	2022-08-09	Hainan	BA.5.1.3
hCoV-19/Hainan/SY090/2022	2022-08-09	Hainan	BA.5.1.3
hCoV-19/Hainan/SY113/2022	2022-08-09	Hainan	BA.5.1.3
hCoV-19/Hainan/SY109/2022	2022-08-09	Hainan	BA.5.1.3
hCoV-19/Hainan/SY108/2022	2022-08-09	Hainan	BA.5.1.3
hCoV-19/Hainan/SY112/2022	2022-08-09	Hainan	BA.5.1.3
hCoV-19/Hainan/SY103/2022	2022-08-09	Hainan	BA.5.1.3
hCoV-19/Hainan/SY105/2022	2022-08-09	Hainan	BA.5.1.3
hCoV-19/Hainan/SY107/2022	2022-08-09	Hainan	BA.5.1.3
hCoV-19/Hainan/SY378/2022	2022-08-09	Hainan	BA.5.1.3
hCoV-19/Hainan/SY381/2022	2022-08-09	Hainan	BA.5.1.3
hCoV-19/Hainan/SY160/2022	2022-08-09	Hainan	BA.5.1.3
hCoV-19/Hainan/SY163/2022	2022-08-09	Hainan	BA.5.1.3
hCoV-19/Hainan/SY379/2022	2022-08-09	Hainan	BA.5.1.3
hCoV-19/Hainan/SY380/2022	2022-08-09	Hainan	BA.5.1.3
hCoV-19/Hainan/SY175/2022	2022-08-09	Hainan	BA.5.1.3
hCoV-19/Hainan/SY174/2022	2022-08-09	Hainan	BA.5.1.3
hCoV-19/Hainan/SY165/2022	2022-08-09	Hainan	BA.5.1.3
hCoV-19/Hainan/SY120/2022	2022-08-09	Hainan	BA.5.1.3
hCoV-19/Hainan/SY123/2022	2022-08-09	Hainan	BA.5.1.3
hCoV-19/Hainan/SY162/2022	2022-08-09	Hainan	BA.5.1.3
hCoV-19/Hainan/SY157/2022	2022-08-09	Hainan	BA.5.1.3
hCoV-19/Hainan/SY148/2022	2022-08-09	Hainan	BA.5.1.3
hCoV-19/Hainan/SY149/2022	2022-08-09	Hainan	BA.5.1.3
hCoV-19/Hainan/SY151/2022	2022-08-09	Hainan	BA.5.1.3
hCoV-19/Hainan/SY171/2022	2022-08-09	Hainan	BA.5.1.3
hCoV-19/Hainan/SY173/2022	2022-08-09	Hainan	BA.5.1.3
hCoV-19/Hainan/SY164/2022	2022-08-09	Hainan	BA.5.1.3
hCoV-19/Hainan/SY121/2022	2022-08-09	Hainan	BA.5.1.3
hCoV-19/Hainan/SY122/2022	2022-08-09	Hainan	BA.5.1.3
hCoV-19/Hainan/SY158/2022	2022-08-09	Hainan	BA.5.1.3
hCoV-19/Hainan/SY150/2022	2022-08-09	Hainan	BA.5.1.3
hCoV-19/Hainan/SY152/2022	2022-08-09	Hainan	BA.5.1.3
hCoV-19/Hainan/SY146/2022	2022-08-09	Hainan	BA.5.1.3
hCoV-19/Hainan/SY081/2022	2022-08-09	Hainan	BA.5.1.3
hCoV-19/Hainan/SY228/2022	2022-08-09	Hainan	BA.5.1.3
hCoV-19/Hainan/SY289/2022	2022-08-09	Hainan	BA.5.1.3
hCoV-19/Beijing/BJCDC-1874/2022	2022-08-09	Beijing	BA.2.3.7
hCoV-19/Beijing/BJCDC-1876/2022	2022-08-09	Beijing	BA.2.3.7
hCoV-19/Tianjin/TJCDC-1098/2022	2022-08-09	Tianjin	BE.1.1
hCoV-19/Chongqing/YBCDC-0215/2022	2022-08-09	Chongqing	BA.5.2
hCoV-19/Hainan/SY357/2022	2022-08-10	Hainan	BA.5.1.3
hCoV-19/Hainan/SY296/2022	2022-08-10	Hainan	BA.5.1.3
hCoV-19/Hainan/SY226/2022	2022-08-10	Hainan	BA.5.1.3
hCoV-19/Hainan/SY218/2022	2022-08-10	Hainan	BA.5.1.3
hCoV-19/Hainan/SY192/2022	2022-08-10	Hainan	BA.5.1.3
hCoV-19/Hainan/SY306/2022	2022-08-10	Hainan	BA.5.1.3
hCoV-19/Hainan/SY298/2022	2022-08-10	Hainan	BA.5.1.3
hCoV-19/Hainan/SY233/2022	2022-08-10	Hainan	BA.5.1.3
hCoV-19/Hainan/SY246/2022	2022-08-10	Hainan	BA.5.1.3
hCoV-19/Hainan/SY241/2022	2022-08-10	Hainan	BA.5.1.3
hCoV-19/Hainan/SY244/2022	2022-08-10	Hainan	BA.5.1.3
hCoV-19/Hainan/SY238/2022	2022-08-10	Hainan	BA.5.1.3
hCoV-19/Hainan/SY260/2022	2022-08-10	Hainan	BA.5.1.3
hCoV-19/Hainan/SY261/2022	2022-08-10	Hainan	BA.5.1.3
hCoV-19/Hainan/SY358/2022	2022-08-10	Hainan	BA.5.1.3
hCoV-19/Hainan/SY304/2022	2022-08-10	Hainan	BA.5.1.3
hCoV-19/Hainan/SY299/2022	2022-08-10	Hainan	BA.5.1.3
hCoV-19/Hainan/SY301/2022	2022-08-10	Hainan	BA.5.1.3
hCoV-19/Hainan/SY292/2022	2022-08-10	Hainan	BA.5.1.3
hCoV-19/Hainan/SY294/2022	2022-08-10	Hainan	BA.5.1.3
hCoV-19/Hainan/SY331/2022	2022-08-10	Hainan	BA.5.1.3
hCoV-19/Hainan/SY115/2022	2022-08-10	Hainan	BA.5.1.3
hCoV-19/Hainan/SY177/2022	2022-08-10	Hainan	BA.5.1.3
hCoV-19/Hainan/SY185/2022	2022-08-10	Hainan	BA.5.1.3
hCoV-19/Hainan/SY183/2022	2022-08-10	Hainan	BA.5.1.3
hCoV-19/Hainan/SY136/2022	2022-08-10	Hainan	BA.5.1.3
hCoV-19/Hainan/SY153/2022	2022-08-10	Hainan	BA.5.1.3
hCoV-19/Hainan/SY156/2022	2022-08-10	Hainan	BA.5.1.3
hCoV-19/Hainan/SY144/2022	2022-08-10	Hainan	BA.5.1.3
hCoV-19/Hainan/SY138/2022	2022-08-10	Hainan	BA.5.1.3
hCoV-19/Hainan/SY141/2022	2022-08-10	Hainan	BA.5.1.3
hCoV-19/Hainan/SY212/2022	2022-08-10	Hainan	BA.5.1.3
hCoV-19/Hainan/SY214/2022	2022-08-10	Hainan	BA.5.1.3
hCoV-19/Hainan/SY215/2022	2022-08-10	Hainan	BA.5.1.3
hCoV-19/Hainan/SY208/2022	2022-08-10	Hainan	BA.5.1.3
hCoV-19/Hainan/SY210/2022	2022-08-10	Hainan	BA.5.1.3
hCoV-19/Hainan/SY211/2022	2022-08-10	Hainan	BA.5.1.3
hCoV-19/Hainan/SY205/2022	2022-08-10	Hainan	BA.5.1.3
hCoV-19/Hainan/SY207/2022	2022-08-10	Hainan	BA.5.1.3
hCoV-19/Hainan/SY202/2022	2022-08-10	Hainan	BA.5.1.3
hCoV-19/Hainan/SY203/2022	2022-08-10	Hainan	BA.5.1.3
hCoV-19/Hainan/SY204/2022	2022-08-10	Hainan	BA.5.1.3
hCoV-19/Hainan/SY199/2022	2022-08-10	Hainan	BA.5.1.3
hCoV-19/Hainan/SY200/2022	2022-08-10	Hainan	BA.5.1.3
hCoV-19/Hainan/SY194/2022	2022-08-10	Hainan	BA.5.1.3
hCoV-19/Hainan/SY387/2022	2022-08-10	Hainan	BA.5.1.3
hCoV-19/Hainan/SY101/2022	2022-08-10	Hainan	BA.5.1.3
hCoV-19/Hainan/SY102/2022	2022-08-10	Hainan	BA.5.1.3
hCoV-19/Hainan/SY389/2022	2022-08-10	Hainan	BA.5.1.3
hCoV-19/Hainan/SY390/2022	2022-08-10	Hainan	BA.5.1.3
hCoV-19/Hainan/SY391/2022	2022-08-10	Hainan	BA.5.1.3
hCoV-19/Hainan/SY239/2022	2022-08-10	Hainan	BA.5.1.3
hCoV-19/Hainan/SY300/2022	2022-08-10	Hainan	BA.5.1.3
hCoV-19/Hainan/SY302/2022	2022-08-10	Hainan	BA.5.1.3
hCoV-19/Hainan/SY245/2022	2022-08-10	Hainan	BA.5.1.3
hCoV-19/Hainan/SY240/2022	2022-08-10	Hainan	BA.5.1.3
hCoV-19/Hainan/SY242/2022	2022-08-10	Hainan	BA.5.1.3
hCoV-19/Hainan/SY243/2022	2022-08-10	Hainan	BA.5.1.3
hCoV-19/Hainan/SY247/2022	2022-08-10	Hainan	BA.5.1.3
hCoV-19/Hainan/SY372/2022	2022-08-10	Hainan	BA.5.1.3
hCoV-19/Hainan/SY369/2022	2022-08-10	Hainan	BA.5.1.3
hCoV-19/Hainan/SY362/2022	2022-08-10	Hainan	BA.5.1.3
hCoV-19/Hainan/SY308/2022	2022-08-10	Hainan	BA.5.1.3
hCoV-19/Hainan/SY307/2022	2022-08-10	Hainan	BA.5.1.3
hCoV-19/Hainan/SY297/2022	2022-08-10	Hainan	BA.5.1.3
hCoV-19/Hainan/SY291/2022	2022-08-10	Hainan	BA.5.1.3
hCoV-19/Hainan/SY371/2022	2022-08-10	Hainan	BA.5.1.3
hCoV-19/Hainan/SY367/2022	2022-08-10	Hainan	BA.5.1.3
hCoV-19/Hainan/SY370/2022	2022-08-10	Hainan	BA.5.1.3
hCoV-19/Hainan/SY368/2022	2022-08-10	Hainan	BA.5.1.3
hCoV-19/Hainan/SY361/2022	2022-08-10	Hainan	BA.5.1.3
hCoV-19/Hainan/SY295/2022	2022-08-10	Hainan	BA.5.1.3
hCoV-19/Hainan/SY180/2022	2022-08-10	Hainan	BA.5.1.3
hCoV-19/Hainan/SY293/2022	2022-08-10	Hainan	BA.5.1.3
hCoV-19/Hainan/SY096/2022	2022-08-10	Hainan	BA.5.1.3
hCoV-19/Hainan/SY097/2022	2022-08-10	Hainan	BA.5.1.3
hCoV-19/Hainan/SY100/2022	2022-08-10	Hainan	BA.5.1.3
hCoV-19/Hainan/SY116/2022	2022-08-10	Hainan	BA.5.1.3
hCoV-19/Hainan/SY126/2022	2022-08-10	Hainan	BA.5.1.3
hCoV-19/Hainan/SY386/2022	2022-08-10	Hainan	BA.5.1.3
hCoV-19/Hainan/SY181/2022	2022-08-10	Hainan	BA.5.1.3
hCoV-19/Hainan/SY179/2022	2022-08-10	Hainan	BA.5.1.3
hCoV-19/Hainan/SY178/2022	2022-08-10	Hainan	BA.5.1.3
hCoV-19/Hainan/SY184/2022	2022-08-10	Hainan	BA.5.1.3
hCoV-19/Hainan/SY133/2022	2022-08-10	Hainan	BA.5.1.3
hCoV-19/Hainan/SY187/2022	2022-08-10	Hainan	BA.5.1.3
hCoV-19/Hainan/SY135/2022	2022-08-10	Hainan	BA.5.1.3
hCoV-19/Hainan/SY131/2022	2022-08-10	Hainan	BA.5.1.3
hCoV-19/Hainan/SY137/2022	2022-08-10	Hainan	BA.5.1.3
hCoV-19/Hainan/SY127/2022	2022-08-10	Hainan	BA.5.1.3
hCoV-19/Hainan/SY129/2022	2022-08-10	Hainan	BA.5.1.3
hCoV-19/Hainan/SY124/2022	2022-08-10	Hainan	BA.5.1.3
hCoV-19/Hainan/SY155/2022	2022-08-10	Hainan	BA.5.1.3
hCoV-19/Hainan/SY142/2022	2022-08-10	Hainan	BA.5.1.3
hCoV-19/Hainan/SY139/2022	2022-08-10	Hainan	BA.5.1.3
hCoV-19/Hainan/SY166/2022	2022-08-10	Hainan	BA.5.1.3
hCoV-19/Hainan/SY167/2022	2022-08-10	Hainan	BA.5.1.3
hCoV-19/Hainan/SY182/2022	2022-08-10	Hainan	BA.5.1.3
hCoV-19/Hainan/SY134/2022	2022-08-10	Hainan	BA.5.1.3
hCoV-19/Hainan/SY186/2022	2022-08-10	Hainan	BA.5.1.3
hCoV-19/Hainan/SY125/2022	2022-08-10	Hainan	BA.5.1
hCoV-19/Hainan/SY128/2022	2022-08-10	Hainan	BA.5.1.3
hCoV-19/Hainan/SY132/2022	2022-08-10	Hainan	BA.5.1.3
hCoV-19/Hainan/SY130/2022	2022-08-10	Hainan	BA.5.1.3
hCoV-19/Hainan/SY154/2022	2022-08-10	Hainan	BA.5.1.3
hCoV-19/Hainan/SY209/2022	2022-08-10	Hainan	BA.5.1.3
hCoV-19/Hainan/SY145/2022	2022-08-10	Hainan	BA.5.1.3
hCoV-19/Hainan/SY189/2022	2022-08-10	Hainan	BA.5.1.3
hCoV-19/Hainan/SY143/2022	2022-08-10	Hainan	BA.5.1.3
hCoV-19/Hainan/SY388/2022	2022-08-10	Hainan	BA.5.1.3
hCoV-19/Hainan/SY230/2022	2022-08-10	Hainan	BA.5.1.3
hCoV-19/Hainan/SY140/2022	2022-08-10	Hainan	BA.5.1.3
hCoV-19/Hainan/SY217/2022	2022-08-10	Hainan	BA.5.1.3
hCoV-19/Hainan/SY213/2022	2022-08-10	Hainan	BA.5.1.3
hCoV-19/Hainan/SY206/2022	2022-08-10	Hainan	BA.5.1.3
hCoV-19/Hainan/SY216/2022	2022-08-10	Hainan	BA.5.1.3
hCoV-19/Hainan/SY234/2022	2022-08-10	Hainan	BA.5.1.3
hCoV-19/Hainan/SY236/2022	2022-08-10	Hainan	BA.5.1.3
hCoV-19/Hainan/SY235/2022	2022-08-10	Hainan	BA.5.1.3
hCoV-19/Hainan/SY201/2022	2022-08-10	Hainan	BA.5.1.3
hCoV-19/Hainan/SY237/2022	2022-08-10	Hainan	BA.5.1.3
hCoV-19/Hainan/SY232/2022	2022-08-10	Hainan	BA.5.1.3
hCoV-19/Hainan/SY227/2022	2022-08-10	Hainan	BA.5.1.3
hCoV-19/Hainan/SY225/2022	2022-08-10	Hainan	BA.5.1.3
hCoV-19/Hainan/SY198/2022	2022-08-10	Hainan	BA.5.1.3
hCoV-19/Hainan/SY231/2022	2022-08-10	Hainan	BA.5.1.3
hCoV-19/Hainan/SY229/2022	2022-08-10	Hainan	BA.5.1.3
hCoV-19/Hainan/SY223/2022	2022-08-10	Hainan	BA.5.1.3
hCoV-19/Hainan/SY224/2022	2022-08-10	Hainan	BA.5.1.3
hCoV-19/Hainan/SY221/2022	2022-08-10	Hainan	BA.5.1.3
hCoV-19/Hainan/SY219/2022	2022-08-10	Hainan	BA.5.1.3
hCoV-19/Hainan/SY190/2022	2022-08-10	Hainan	BA.5.1.3
hCoV-19/Hainan/SY220/2022	2022-08-10	Hainan	BA.5.1.3
hCoV-19/Hainan/SY222/2022	2022-08-10	Hainan	BA.5.1.3
hCoV-19/Hainan/SY188/2022	2022-08-10	Hainan	BA.5.1.3
hCoV-19/Hainan/SY191/2022	2022-08-10	Hainan	BA.5.1.3
hCoV-19/Hainan/SY193/2022	2022-08-10	Hainan	BA.5.1.3
hCoV-19/Beijing/BJCDC-1875/2022	2022-08-10	Beijing	BA.5.2
hCoV-19/Beijing/BJCDC-1857/2022	2022-08-10	Beijing	BA.5.2
hCoV-19/Beijing/BJCDC-1856/2022	2022-08-10	Beijing	BA.5.2
hCoV-19/Beijing/BJCDC-1881/2022	2022-08-10	Beijing	BA.5.2
hCoV-19/Hainan/SY099/2022	2022-08-11	Hainan	BA.5.1.3
hCoV-19/Hainan/SY382/2022	2022-08-11	Hainan	BA.5.1.3
hCoV-19/Hainan/SY305/2022	2022-08-11	Hainan	BA.5.1.3
hCoV-19/Hainan/SY015/2022	2022-08-11	Hainan	BA.5.1.3
hCoV-19/Hainan/SY117/2022	2022-08-11	Hainan	BA.5.1.3
hCoV-19/Hainan/SY089/2022	2022-08-11	Hainan	BA.5.1.3
hCoV-19/Hainan/SY098/2022	2022-08-11	Hainan	BA.5.1.3
hCoV-19/Beijing/BJCDC-1883/2022	2022-08-11	Beijing	BA.5.2
hCoV-19/Beijing/BJCDC-1884/2022	2022-08-11	Beijing	BA.5.2
hCoV-19/Beijing/BJCDC-1882/2022	2022-08-11	Beijing	BA.5.2
hCoV-19/Beijing/BJCDC-1879/2022	2022-08-11	Beijing	BA.2.3.7
hCoV-19/Beijing/BJCDC-1880/2022	2022-08-11	Beijing	BA.2.3.7
hCoV-19/Beijing/BJCDC-1886/2022	2022-08-11	Beijing	BA.5.2
hCoV-19/Beijing/BJCDC-1885/2022	2022-08-11	Beijing	BA.5
hCoV-19/Tianjin/TJCDC-1101/2022	2022-08-11	Tianjin	BA.5.1
hCoV-19/Tianjin/TJCDC-1099/2022	2022-08-11	Tianjin	BE.1.1
hCoV-19/Tianjin/TJCDC-1100/2022	2022-08-11	Tianjin	BA.5.1
hCoV-19/Tianjin/TJCDC-1102/2022	2022-08-11	Tianjin	BA.5.2.1
hCoV-19/Zhejiang/ZPCDC-120/2022	2022-08-11	Zhejiang	BA.5.2
hCoV-19/Zhejiang/ZPCDC-121/2022	2022-08-11	Zhejiang	BA.5.2.20
hCoV-19/Zhejiang/ZPCDC-122/2022	2022-08-11	Zhejiang	BA.5.1
hCoV-19/Beijing/BJCDC-1863/2022	2022-08-12	Beijing	BA.2.3.7
hCoV-19/Beijing/BJCDC-1888/2022	2022-08-12	Beijing	BA.5.2.1
hCoV-19/Beijing/BJCDC-1889/2022	2022-08-12	Beijing	BA.4
hCoV-19/Beijing/BJCDC-1897/2022	2022-08-12	Beijing	BF.5
hCoV-19/Beijing/BJCDC-1890/2022	2022-08-12	Beijing	BA.4.6
hCoV-19/Beijing/BJCDC-1896/2022	2022-08-12	Beijing	BA.5.2
hCoV-19/Beijing/BJCDC-1891/2022	2022-08-12	Beijing	BE.4
hCoV-19/Beijing/BJCDC-1895/2022	2022-08-12	Beijing	BA.5.2
hCoV-19/Beijing/BJCDC-1893/2022	2022-08-12	Beijing	BA.5.2
hCoV-19/Beijing/BJCDC-1892/2022	2022-08-12	Beijing	BE.4
hCoV-19/Beijing/BJCDC-1894/2022	2022-08-12	Beijing	BA.2.3.7
hCoV-19/Beijing/BJCDC-1862/2022	2022-08-12	Beijing	BA.2.3.7
hCoV-19/Tianjin/TJCDC-1104/2022	2022-08-12	Tianjin	BA.2.75.1
hCoV-19/Tianjin/TJCDC-1103/2022	2022-08-12	Tianjin	BA.5.2.1
hCoV-19/Hainan/SY352/2022	2022-08-13	Hainan	BA.5.1.3
hCoV-19/Hainan/SY354/2022	2022-08-13	Hainan	BA.5.1.3
hCoV-19/Hainan/SY355/2022	2022-08-13	Hainan	BA.5.1.3
hCoV-19/Hainan/SY351/2022	2022-08-13	Hainan	BA.5.1.3
hCoV-19/Hainan/SY348/2022	2022-08-13	Hainan	BA.5.1.3
hCoV-19/Hainan/SY350/2022	2022-08-13	Hainan	BA.5.1.3
hCoV-19/Hainan/SY349/2022	2022-08-13	Hainan	BA.5.1.3
hCoV-19/Hainan/SY353/2022	2022-08-13	Hainan	BA.5.1.3
hCoV-19/Beijing/BJCDC-1900/2022	2022-08-13	Beijing	BA.5.2
hCoV-19/Beijing/BJCDC-1898/2022	2022-08-13	Beijing	BA.5.3.4
hCoV-19/Beijing/BJCDC-1869/2022	2022-08-13	Beijing	BA.5.2.18
hCoV-19/Beijing/BJCDC-1867/2022	2022-08-13	Beijing	BA.5.2
hCoV-19/Beijing/BJCDC-1864/2022	2022-08-13	Beijing	BA.5.2
hCoV-19/Beijing/BJCDC-1870/2022	2022-08-13	Beijing	BA.5.2
hCoV-19/Beijing/BJCDC-1887/2022	2022-08-13	Beijing	BA.5
hCoV-19/Beijing/BJCDC-1868/2022	2022-08-13	Beijing	BA.5.2
hCoV-19/Beijing/BJCDC-1901/2022	2022-08-13	Beijing	BA.5.2
hCoV-19/Beijing/BJCDC-1902/2022	2022-08-13	Beijing	BA.5.2
hCoV-19/Beijing/BJCDC-1871/2022	2022-08-13	Beijing	BA.5.2
hCoV-19/Beijing/BJCDC-1866/2022	2022-08-13	Beijing	BA.5.2
hCoV-19/Beijing/BJCDC-1865/2022	2022-08-13	Beijing	BA.5.2
hCoV-19/Tianjin/TJCDC-1107/2022	2022-08-13	Tianjin	BF.7.6
hCoV-19/Tianjin/TJCDC-1106/2022	2022-08-13	Tianjin	BA.5.2
hCoV-19/Tianjin/TJCDC-1108/2022	2022-08-13	Tianjin	BF.7.6
hCoV-19/Tianjin/TJCDC-1105/2022	2022-08-13	Tianjin	BF.5
hCoV-19/Hainan/SY345/2022	2022-08-14	Hainan	BA.5.1.3
hCoV-19/Hainan/SY339/2022	2022-08-14	Hainan	BA.5.1.3
hCoV-19/Hainan/SY342/2022	2022-08-14	Hainan	BA.5.1.3
hCoV-19/Hainan/SY334/2022	2022-08-14	Hainan	BA.5.1.3
hCoV-19/Hainan/SY335/2022	2022-08-14	Hainan	BA.5.1.3
hCoV-19/Hainan/SY337/2022	2022-08-14	Hainan	BA.5.1.3
hCoV-19/Hainan/SY343/2022	2022-08-14	Hainan	BA.5.1.3
hCoV-19/Hainan/SY341/2022	2022-08-14	Hainan	BA.5.1.3
hCoV-19/Hainan/SY347/2022	2022-08-14	Hainan	BA.5.1.3
hCoV-19/Hainan/SY338/2022	2022-08-14	Hainan	BA.5.1.3
hCoV-19/Hainan/SY344/2022	2022-08-14	Hainan	BA.5.1.24
hCoV-19/Hainan/SY340/2022	2022-08-14	Hainan	BA.5.1.3
hCoV-19/Hainan/SY336/2022	2022-08-14	Hainan	BA.5.1.3
hCoV-19/Beijing/BJCDC-1916/2022	2022-08-14	Beijing	BA.5
hCoV-19/Beijing/BJCDC-1914/2022	2022-08-14	Beijing	BA.5.2
hCoV-19/Beijing/BJCDC-1913/2022	2022-08-14	Beijing	BA.5.2.7
hCoV-19/Beijing/BJCDC-1908/2022	2022-08-14	Beijing	BA.5.2.7
hCoV-19/Beijing/BJCDC-1910/2022	2022-08-14	Beijing	BA.5.2.7
hCoV-19/Beijing/BJCDC-1872/2022	2022-08-14	Beijing	BA.5
hCoV-19/Beijing/BJCDC-1909/2022	2022-08-14	Beijing	BA.5.2.7
hCoV-19/Beijing/BJCDC-1911/2022	2022-08-14	Beijing	BA.5.2.7
hCoV-19/Beijing/BJCDC-1912/2022	2022-08-14	Beijing	BA.5.2.7
hCoV-19/Beijing/BJCDC-1907/2022	2022-08-14	Beijing	BA.5.2.7
hCoV-19/Beijing/BJCDC-1906/2022	2022-08-14	Beijing	BA.5.2.7
hCoV-19/Beijing/BJCDC-1905/2022	2022-08-14	Beijing	BA.5.2.7
hCoV-19/Beijing/BJCDC-1904/2022	2022-08-14	Beijing	BA.5.2.7
hCoV-19/Beijing/BJCDC-1859/2022	2022-08-14	Beijing	BA.5.2
hCoV-19/Beijing/BJCDC-1873/2022	2022-08-14	Beijing	BA.2.75
hCoV-19/Tianjin/TJCDC-1109/2022	2022-08-14	Tianjin	BA.5.2.1
hCoV-19/Hainan/SY346/2022	2022-08-15	Hainan	BA.5.1.3
hCoV-19/Beijing/BJCDC-1858/2022	2022-08-15	Beijing	BA.5.2.48
hCoV-19/Beijing/BJCDC-1919/2022	2022-08-15	Beijing	BA.5.2.48
hCoV-19/Beijing/BJCDC-1954/2022	2022-08-15	Beijing	BA.5.2.7
hCoV-19/Beijing/BJCDC-1860/2022	2022-08-15	Beijing	BA.2.76
hCoV-19/Beijing/BJCDC-1920/2022	2022-08-15	Beijing	BA.5.3.4
hCoV-19/Beijing/BJCDC-1918/2022	2022-08-15	Beijing	BA.5.2.7
hCoV-19/Beijing/BJCDC-1917/2022	2022-08-15	Beijing	BA.5.2
hCoV-19/Beijing/BJCDC-1903/2022	2022-08-15	Beijing	BE.4
hCoV-19/Beijing/BJCDC-1915/2022	2022-08-15	Beijing	BA.5.2
hCoV-19/Beijing/BJCDC-2547/2022	2022-08-15	Beijing	BF.7.14
hCoV-19/Tianjin/TJCDC-1112/2022	2022-08-15	Tianjin	BA.5.2
hCoV-19/Tianjin/TJCDC-1110/2022	2022-08-15	Tianjin	BA.5.2
hCoV-19/Tianjin/TJCDC-1111/2022	2022-08-15	Tianjin	BA.5.2
hCoV-19/Tianjin/TJCDC-1113/2022	2022-08-15	Tianjin	BA.5.2
hCoV-19/Beijing/BJCDC-1945/2022	2022-08-16	Beijing	BA.5.2.7
hCoV-19/Beijing/BJCDC-1921/2022	2022-08-16	Beijing	BA.2.3.7
hCoV-19/Beijing/BJCDC-1930/2022	2022-08-16	Beijing	BA.5.2.7
hCoV-19/Beijing/BJCDC-1861/2022	2022-08-16	Beijing	BA.5.2.7
hCoV-19/Beijing/BJCDC-1957/2022	2022-08-16	Beijing	BA.5.2.7
hCoV-19/Beijing/BJCDC-1949/2022	2022-08-16	Beijing	BA.5.2.7
hCoV-19/Beijing/BJCDC-1946/2022	2022-08-16	Beijing	BA.5.2.7
hCoV-19/Beijing/BJCDC-1927/2022	2022-08-16	Beijing	BA.5.2.7
hCoV-19/Beijing/BJCDC-1948/2022	2022-08-16	Beijing	BA.5.2
hCoV-19/Beijing/BJCDC-1926/2022	2022-08-16	Beijing	BA.5.2.7
hCoV-19/Beijing/BJCDC-1923/2022	2022-08-16	Beijing	BA.5.2
hCoV-19/Beijing/BJCDC-1951/2022	2022-08-16	Beijing	BA.5.2.7
hCoV-19/Beijing/BJCDC-1953/2022	2022-08-16	Beijing	BA.5.2.7
hCoV-19/Beijing/BJCDC-1956/2022	2022-08-16	Beijing	BA.5.2.7
hCoV-19/Tianjin/TJCDC-1114/2022	2022-08-16	Tianjin	BA.5.2
hCoV-19/Beijing/BJCDC-1932/2022	2022-08-17	Beijing	BA.5.2.7
hCoV-19/Beijing/BJCDC-1958/2022	2022-08-17	Beijing	BA.5.2.7
hCoV-19/Beijing/BJCDC-1959/2022	2022-08-17	Beijing	BA.5.2.7
hCoV-19/Beijing/BJCDC-1935/2022	2022-08-17	Beijing	BA.5.2
hCoV-19/Beijing/BJCDC-1933/2022	2022-08-17	Beijing	BA.5.2.7
hCoV-19/Beijing/BJCDC-1934/2022	2022-08-17	Beijing	BA.5.2
hCoV-19/Beijing/BJCDC-1929/2022	2022-08-17	Beijing	BF.5
hCoV-19/Beijing/BJCDC-1924/2022	2022-08-17	Beijing	BA.5.2.7
hCoV-19/Beijing/BJCDC-1925/2022	2022-08-17	Beijing	BA.2.76
hCoV-19/Beijing/BJCDC-1928/2022	2022-08-17	Beijing	BA.2.76
hCoV-19/Guangxi/GCDC-BS-2211/2022	2022-08-17	Guangxi	BF.8
hCoV-19/Hainan/SY197/2022	2022-08-18	Hainan	BA.5.1.3
hCoV-19/Hainan/SY195/2022	2022-08-18	Hainan	BA.5.1.3
hCoV-19/Hainan/SY196/2022	2022-08-18	Hainan	BA.5.1.24
hCoV-19/Beijing/BJCDC-1939/2022	2022-08-18	Beijing	BA.2.76
hCoV-19/Beijing/BJCDC-1931/2022	2022-08-18	Beijing	BA.5.2.7
hCoV-19/Beijing/BJCDC-1938/2022	2022-08-18	Beijing	BA.2.76
hCoV-19/Tianjin/TJCDC-1115/2022	2022-08-18	Tianjin	BA.5.2.44
hCoV-19/Tianjin/TJCDC-1117/2022	2022-08-18	Tianjin	BA.5.1.5
hCoV-19/Tianjin/TJCDC-1116/2022	2022-08-18	Tianjin	BA.5.2.1
hCoV-19/Beijing/BJCDC-1970/2022	2022-08-20	Beijing	BA.5.2.1
hCoV-19/Beijing/BJCDC-1972/2022	2022-08-20	Beijing	BA.5.1
hCoV-19/Beijing/BJCDC-1943/2022	2022-08-20	Beijing	BA.5.2.7
hCoV-19/Beijing/BJCDC-1942/2022	2022-08-20	Beijing	BA.5.2.7
hCoV-19/Beijing/BJCDC-1941/2022	2022-08-20	Beijing	BA.5.2.7
hCoV-19/Beijing/BJCDC-1940/2022	2022-08-20	Beijing	BA.5.2.1
hCoV-19/Beijing/BJCDC-1960/2022	2022-08-23	Beijing	BA.5.1
hCoV-19/Beijing/BJCDC-1961/2022	2022-08-24	Beijing	BA.5.1.2
hCoV-19/Beijing/BJCDC-1962/2022	2022-08-24	Beijing	BA.2.3.7
hCoV-19/Beijing/BJCDC-1966/2022	2022-08-25	Beijing	BF.22
hCoV-19/Beijing/BJCDC-1964/2022	2022-08-25	Beijing	BA.5.1
hCoV-19/Beijing/BJCDC-1967/2022	2022-08-25	Beijing	BA.2.3.7
hCoV-19/Beijing/BJCDC-1944/2022	2022-08-25	Beijing	BA.2.76
hCoV-19/Beijing/BJCDC-1937/2022	2022-08-25	Beijing	BA.2.76
hCoV-19/Beijing/BJCDC-1963/2022	2022-08-25	Beijing	BF.28
hCoV-19/Beijing/BJCDC-1979/2022	2022-08-25	Beijing	BA.2.76
hCoV-19/Beijing/BJCDC-1965/2022	2022-08-25	Beijing	BA.2
hCoV-19/Beijing/BJCDC-1936/2022	2022-08-25	Beijing	BA.2.76
hCoV-19/Beijing/BJCDC-1975/2022	2022-08-26	Beijing	BA.5.2
hCoV-19/Beijing/BJCDC-1974/2022	2022-08-26	Beijing	BA.5.2.1
hCoV-19/Beijing/BJCDC-1976/2022	2022-08-26	Beijing	BA.5.2.1
hCoV-19/Beijing/BJCDC-1978/2022	2022-08-26	Beijing	BA.2.76
hCoV-19/Beijing/BJCDC-1973/2022	2022-08-26	Beijing	BA.2.12.1
hCoV-19/Beijing/BJCDC-1977/2022	2022-08-27	Beijing	BA.2.3.7
hCoV-19/Beijing/BJCDC-1981/2022	2022-08-27	Beijing	BE.1.1.2
hCoV-19/Beijing/BJCDC-1980/2022	2022-08-27	Beijing	BA.2.76
hCoV-19/Tianjin/TJCDC-1124/2022	2022-08-27	Tianjin	BF.21
hCoV-19/Tianjin/TJCDC-1118/2022	2022-08-27	Tianjin	BA.5.2
hCoV-19/Tianjin/TJCDC-1121/2022	2022-08-27	Tianjin	BF.21
hCoV-19/Tianjin/TJCDC-1123/2022	2022-08-27	Tianjin	BF.21
hCoV-19/Tianjin/TJCDC-1119/2022	2022-08-27	Tianjin	BA.5.2.1
hCoV-19/Tianjin/TJCDC-1122/2022	2022-08-27	Tianjin	BF.21
hCoV-19/Tianjin/TJCDC-1120/2022	2022-08-27	Tianjin	BF.21
hCoV-19/Guangdong/SZTH-055/2022	2022-08-27	Guangdong	BA.5.2
hCoV-19/Beijing/BJCDC-1983/2022	2022-08-28	Beijing	BA.5.2
hCoV-19/Beijing/BJCDC-2027/2022	2022-08-28	Beijing	BA.5
hCoV-19/Beijing/BJCDC-1982/2022	2022-08-28	Beijing	BA.2.76
hCoV-19/Tianjin/TJCDC-1134/2022	2022-08-28	Tianjin	BF.21
hCoV-19/Tianjin/TJCDC-1125/2022	2022-08-28	Tianjin	BF.21
hCoV-19/Tianjin/TJCDC-1126/2022	2022-08-28	Tianjin	BF.21
hCoV-19/Tianjin/TJCDC-1130/2022	2022-08-28	Tianjin	BF.21
hCoV-19/Tianjin/TJCDC-1133/2022	2022-08-28	Tianjin	BF.21
hCoV-19/Tianjin/TJCDC-1131/2022	2022-08-28	Tianjin	BF.21
hCoV-19/Tianjin/TJCDC-1136/2022	2022-08-28	Tianjin	BF.21
hCoV-19/Tianjin/TJCDC-1135/2022	2022-08-28	Tianjin	BF.21
hCoV-19/Tianjin/TJCDC-1127/2022	2022-08-28	Tianjin	BF.21
hCoV-19/Tianjin/TJCDC-1128/2022	2022-08-28	Tianjin	BF.21
hCoV-19/Tianjin/TJCDC-1129/2022	2022-08-28	Tianjin	BF.21
hCoV-19/Tianjin/TJCDC-1132/2022	2022-08-28	Tianjin	BF.21
hCoV-19/Beijing/BJCDC-1984/2022	2022-08-29	Beijing	BA.5.2.25
hCoV-19/Beijing/BJCDC-2024/2022	2022-08-29	Beijing	BA.5.2.1
hCoV-19/Beijing/BJCDC-2026/2022	2022-08-29	Beijing	BA.5.2.20
hCoV-19/Beijing/BJCDC-2023/2022	2022-08-29	Beijing	BA.2.2
hCoV-19/Beijing/BJCDC-1985/2022	2022-08-29	Beijing	BA.2.3.7
hCoV-19/Beijing/BJCDC-2025/2022	2022-08-29	Beijing	BA.2.3.7
hCoV-19/Tianjin/TJCDC-1149/2022	2022-08-29	Tianjin	BF.21
hCoV-19/Tianjin/TJCDC-1148/2022	2022-08-29	Tianjin	BF.21
hCoV-19/Tianjin/TJCDC-1147/2022	2022-08-29	Tianjin	BF.21
hCoV-19/Tianjin/TJCDC-1137/2022	2022-08-29	Tianjin	BA.5.1
hCoV-19/Tianjin/TJCDC-1146/2022	2022-08-29	Tianjin	BF.21
hCoV-19/Tianjin/TJCDC-1150/2022	2022-08-29	Tianjin	BF.21
hCoV-19/Tianjin/TJCDC-1142/2022	2022-08-29	Tianjin	BF.21
hCoV-19/Tianjin/TJCDC-1138/2022	2022-08-29	Tianjin	BF.21
hCoV-19/Tianjin/TJCDC-1145/2022	2022-08-29	Tianjin	BF.21
hCoV-19/Tianjin/TJCDC-1144/2022	2022-08-29	Tianjin	BF.21
hCoV-19/Tianjin/TJCDC-1141/2022	2022-08-29	Tianjin	BF.21
hCoV-19/Tianjin/TJCDC-1139/2022	2022-08-29	Tianjin	BF.21
hCoV-19/Tianjin/TJCDC-1140/2022	2022-08-29	Tianjin	BF.21
hCoV-19/Tianjin/TJCDC-1143/2022	2022-08-29	Tianjin	BF.21
hCoV-19/Beijing/BJCDC-1987/2022	2022-08-30	Beijing	BF.5
hCoV-19/Beijing/BJCDC-1986/2022	2022-08-30	Beijing	BF.21
hCoV-19/Tianjin/TJCDC-1158/2022	2022-08-30	Tianjin	BF.21
hCoV-19/Tianjin/TJCDC-1156/2022	2022-08-30	Tianjin	BF.21
hCoV-19/Tianjin/TJCDC-1161/2022	2022-08-30	Tianjin	BF.21
hCoV-19/Tianjin/TJCDC-1154/2022	2022-08-30	Tianjin	BF.21
hCoV-19/Tianjin/TJCDC-1153/2022	2022-08-30	Tianjin	BF.21
hCoV-19/Tianjin/TJCDC-1162/2022	2022-08-30	Tianjin	BF.21
hCoV-19/Tianjin/TJCDC-1163/2022	2022-08-30	Tianjin	BF.21
hCoV-19/Tianjin/TJCDC-1165/2022	2022-08-30	Tianjin	BF.21
hCoV-19/Tianjin/TJCDC-1152/2022	2022-08-30	Tianjin	BA.5.2.1
hCoV-19/Tianjin/TJCDC-1157/2022	2022-08-30	Tianjin	BF.21
hCoV-19/Tianjin/TJCDC-1159/2022	2022-08-30	Tianjin	BF.21
hCoV-19/Tianjin/TJCDC-1151/2022	2022-08-30	Tianjin	BF.7
hCoV-19/Tianjin/TJCDC-1155/2022	2022-08-30	Tianjin	BF.21
hCoV-19/Tianjin/TJCDC-1160/2022	2022-08-30	Tianjin	BF.21
hCoV-19/Tianjin/TJCDC-1164/2022	2022-08-30	Tianjin	BF.21
hCoV-19/Tianjin/TJCDC-1166/2022	2022-08-30	Tianjin	BA.2.76
hCoV-19/Beijing/BJCDC-1989/2022	2022-08-31	Beijing	BF.21
hCoV-19/Beijing/BJCDC-1991/2022	2022-08-31	Beijing	BF.21
hCoV-19/Beijing/BJCDC-1988/2022	2022-08-31	Beijing	BF.21
hCoV-19/Chongqing/YBCDC-0143/2022	2022-08-31	Chongqing	BA.2.76
hCoV-19/Tianjin/TJCDC-1170/2022	2022-08-31	Tianjin	BF.21
hCoV-19/Tianjin/TJCDC-1172/2022	2022-08-31	Tianjin	BF.21
hCoV-19/Tianjin/TJCDC-1173/2022	2022-08-31	Tianjin	BF.21
hCoV-19/Tianjin/TJCDC-1171/2022	2022-08-31	Tianjin	BF.21
hCoV-19/Tianjin/TJCDC-1176/2022	2022-08-31	Tianjin	BF.21
hCoV-19/Tianjin/TJCDC-1175/2022	2022-08-31	Tianjin	BF.21
hCoV-19/Tianjin/TJCDC-1168/2022	2022-08-31	Tianjin	BF.21
hCoV-19/Tianjin/TJCDC-1174/2022	2022-08-31	Tianjin	BF.21
hCoV-19/Tianjin/TJCDC-1178/2022	2022-08-31	Tianjin	BF.21
hCoV-19/Tianjin/TJCDC-1169/2022	2022-08-31	Tianjin	BF.21
hCoV-19/Tianjin/TJCDC-1167/2022	2022-08-31	Tianjin	BF.21
hCoV-19/Tianjin/TJCDC-1177/2022	2022-08-31	Tianjin	BF.21
hCoV-19/Tianjin/TJCDC-1179/2022	2022-08-31	Tianjin	BF.21
hCoV-19/Tianjin/TJCDC-1180/2022	2022-08-31	Tianjin	BF.21
hCoV-19/Beijing/BJCDC-2007/2022	2022-09-01	Beijing	BA.5.1.22
hCoV-19/Beijing/BJCDC-2008/2022	2022-09-01	Beijing	BA.5.2
hCoV-19/Beijing/BJCDC-2003/2022	2022-09-01	Beijing	BA.5.1
hCoV-19/Tianjin/TJCDC-1186/2022	2022-09-01	Tianjin	BF.21
hCoV-19/Tianjin/TJCDC-1185/2022	2022-09-01	Tianjin	BF.21
hCoV-19/Tianjin/TJCDC-1191/2022	2022-09-01	Tianjin	BF.21
hCoV-19/Tianjin/TJCDC-1190/2022	2022-09-01	Tianjin	BF.21
hCoV-19/Tianjin/TJCDC-1189/2022	2022-09-01	Tianjin	BF.21
hCoV-19/Tianjin/TJCDC-1187/2022	2022-09-01	Tianjin	BF.21
hCoV-19/Tianjin/TJCDC-1182/2022	2022-09-01	Tianjin	BF.21
hCoV-19/Tianjin/TJCDC-1188/2022	2022-09-01	Tianjin	BF.21
hCoV-19/Tianjin/TJCDC-1192/2022	2022-09-01	Tianjin	BF.21
hCoV-19/Tianjin/TJCDC-1199/2022	2022-09-01	Tianjin	BF.21
hCoV-19/Tianjin/TJCDC-1200/2022	2022-09-01	Tianjin	BF.21
hCoV-19/Tianjin/TJCDC-1197/2022	2022-09-01	Tianjin	BF.21
hCoV-19/Tianjin/TJCDC-1196/2022	2022-09-01	Tianjin	BF.21
hCoV-19/Tianjin/TJCDC-1195/2022	2022-09-01	Tianjin	BF.21
hCoV-19/Tianjin/TJCDC-1194/2022	2022-09-01	Tianjin	BF.21
hCoV-19/Tianjin/TJCDC-1198/2022	2022-09-01	Tianjin	BF.21
hCoV-19/Tianjin/TJCDC-1193/2022	2022-09-01	Tianjin	BF.21
hCoV-19/Tianjin/TJCDC-1181/2022	2022-09-01	Tianjin	BF.5
hCoV-19/Tianjin/TJCDC-1183/2022	2022-09-01	Tianjin	BF.21
hCoV-19/Tianjin/TJCDC-1201/2022	2022-09-01	Tianjin	BF.21
hCoV-19/Tianjin/TJCDC-1184/2022	2022-09-01	Tianjin	BF.21
hCoV-19/Tianjin/TJCDC-1202/2022	2022-09-01	Tianjin	BF.21
hCoV-19/Tianjin/TJCDC-1203/2022	2022-09-01	Tianjin	BA.2.76
hCoV-19/Beijing/BJCDC-2000/2022	2022-09-02	Beijing	BA.5.2.1
hCoV-19/Beijing/BJCDC-2002/2022	2022-09-02	Beijing	BA.5.1
hCoV-19/Beijing/BJCDC-1992/2022	2022-09-02	Beijing	BF.21
hCoV-19/Beijing/BJCDC-2001/2022	2022-09-02	Beijing	BA.5.2
hCoV-19/Beijing/BJCDC-2006/2022	2022-09-02	Beijing	BF.5
hCoV-19/Beijing/BJCDC-2005/2022	2022-09-02	Beijing	BF.5
hCoV-19/Tianjin/TJCDC-1204/2022	2022-09-02	Tianjin	BA.5.2
hCoV-19/Tianjin/TJCDC-1205/2022	2022-09-02	Tianjin	BM.1.1.3
hCoV-19/Tianjin/TJCDC-1207/2022	2022-09-02	Tianjin	BF.21
hCoV-19/Tianjin/TJCDC-1208/2022	2022-09-02	Tianjin	BF.21
hCoV-19/Tianjin/TJCDC-1216/2022	2022-09-02	Tianjin	BF.21
hCoV-19/Tianjin/TJCDC-1215/2022	2022-09-02	Tianjin	BF.21
hCoV-19/Tianjin/TJCDC-1214/2022	2022-09-02	Tianjin	BF.21
hCoV-19/Tianjin/TJCDC-1209/2022	2022-09-02	Tianjin	BF.21
hCoV-19/Tianjin/TJCDC-1210/2022	2022-09-02	Tianjin	BF.21
hCoV-19/Tianjin/TJCDC-1211/2022	2022-09-02	Tianjin	BF.21
hCoV-19/Tianjin/TJCDC-1213/2022	2022-09-02	Tianjin	BF.21
hCoV-19/Tianjin/TJCDC-1212/2022	2022-09-02	Tianjin	BF.21
hCoV-19/Tianjin/TJCDC-1206/2022	2022-09-02	Tianjin	BF.21
hCoV-19/Guangxi/GCDC-BS-2219/2022	2022-09-02	Guangxi	BA.5.2
hCoV-19/Beijing/BJCDC-2011/2022	2022-09-03	Beijing	BA.2.3.7
hCoV-19/Beijing/BJCDC-2014/2022	2022-09-03	Beijing	BA.2.3.7
hCoV-19/Beijing/BJCDC-2010/2022	2022-09-03	Beijing	BA.5.2.1
hCoV-19/Beijing/BJCDC-1993/2022	2022-09-03	Beijing	BA.5.2
hCoV-19/Beijing/BJCDC-2012/2022	2022-09-03	Beijing	BA.5.2.1
hCoV-19/Beijing/BJCDC-2009/2022	2022-09-03	Beijing	BA.5.2.1
hCoV-19/Beijing/BJCDC-2013/2022	2022-09-03	Beijing	BA.2.3.7
hCoV-19/Beijing/BJCDC-2016/2022	2022-09-03	Beijing	BA.2.3.7
hCoV-19/Tianjin/TJCDC-1220/2022	2022-09-03	Tianjin	BF.21
hCoV-19/Tianjin/TJCDC-1221/2022	2022-09-03	Tianjin	BF.21
hCoV-19/Tianjin/TJCDC-1219/2022	2022-09-03	Tianjin	BF.21
hCoV-19/Tianjin/TJCDC-1218/2022	2022-09-03	Tianjin	BF.21
hCoV-19/Tianjin/TJCDC-1217/2022	2022-09-03	Tianjin	BF.21
hCoV-19/Tianjin/TJCDC-1222/2022	2022-09-03	Tianjin	BF.21
hCoV-19/Tianjin/TJCDC-1223/2022	2022-09-03	Tianjin	BA.2.76
hCoV-19/Beijing/BJCDC-2017/2022	2022-09-04	Beijing	BA.2.3.7
hCoV-19/Beijing/BJCDC-2015/2022	2022-09-04	Beijing	BA.5.2
hCoV-19/Tianjin/TJCDC-1224/2022	2022-09-04	Tianjin	BA.5.1
hCoV-19/Tianjin/TJCDC-1225/2022	2022-09-04	Tianjin	BF.21
hCoV-19/Beijing/BJCDC-2018/2022	2022-09-05	Beijing	BF.21
hCoV-19/Beijing/BJCDC-1994/2022	2022-09-05	Beijing	BA.5.2
hCoV-19/Beijing/BJCDC-2021/2022	2022-09-05	Beijing	BA.5.2.1
hCoV-19/Beijing/BJCDC-2020/2022	2022-09-05	Beijing	BA.5.2
hCoV-19/Beijing/BJCDC-2019/2022	2022-09-05	Beijing	BQ.1.1.5
hCoV-19/Tianjin/TJCDC-1227/2022	2022-09-05	Tianjin	BA.5.2
hCoV-19/Tianjin/TJCDC-1226/2022	2022-09-05	Tianjin	BA.5.1
hCoV-19/Tianjin/TJCDC-1228/2022	2022-09-05	Tianjin	BF.21
hCoV-19/Tianjin/TJCDC-1229/2022	2022-09-05	Tianjin	BF.21
hCoV-19/Tianjin/TJCDC-1230/2022	2022-09-05	Tianjin	BF.21
hCoV-19/Beijing/BJCDC-1997/2022	2022-09-06	Beijing	BA.5.2
hCoV-19/Beijing/BJCDC-2034/2022	2022-09-06	Beijing	BA.5.2
hCoV-19/Beijing/BJCDC-2031/2022	2022-09-06	Beijing	BA.5.2
hCoV-19/Beijing/BJCDC-2030/2022	2022-09-06	Beijing	BA.2.76
hCoV-19/Beijing/BJCDC-2038/2022	2022-09-06	Beijing	BA.5.2
hCoV-19/Beijing/BJCDC-2046/2022	2022-09-06	Beijing	BA.5.2
hCoV-19/Beijing/BJCDC-2047/2022	2022-09-06	Beijing	BA.5.2
hCoV-19/Beijing/BJCDC-2044/2022	2022-09-06	Beijing	BA.5.2
hCoV-19/Beijing/BJCDC-1995/2022	2022-09-06	Beijing	BA.5.2
hCoV-19/Beijing/BJCDC-1998/2022	2022-09-06	Beijing	BA.5.2
hCoV-19/Beijing/BJCDC-1999/2022	2022-09-06	Beijing	BA.5.2
hCoV-19/Beijing/BJCDC-1996/2022	2022-09-06	Beijing	BA.5.2
hCoV-19/Beijing/BJCDC-2064/2022	2022-09-06	Beijing	BF.5
hCoV-19/Beijing/BJCDC-2066/2022	2022-09-06	Beijing	BA.5.1
hCoV-19/Beijing/BJCDC-2069/2022	2022-09-06	Beijing	BA.5.2.34
hCoV-19/Beijing/BJCDC-2068/2022	2022-09-06	Beijing	BA.5.2
hCoV-19/Beijing/BJCDC-2043/2022	2022-09-06	Beijing	BA.5.2.1
hCoV-19/Beijing/BJCDC-2040/2022	2022-09-06	Beijing	BA.5.2
hCoV-19/Beijing/BJCDC-2048/2022	2022-09-06	Beijing	BA.5.2
hCoV-19/Beijing/BJCDC-2042/2022	2022-09-06	Beijing	BA.5.2.1
hCoV-19/Beijing/BJCDC-2036/2022	2022-09-06	Beijing	BA.5.2
hCoV-19/Beijing/BJCDC-2041/2022	2022-09-06	Beijing	BA.5.2
hCoV-19/Beijing/BJCDC-2039/2022	2022-09-06	Beijing	BA.5.2
hCoV-19/Beijing/BJCDC-2033/2022	2022-09-06	Beijing	BA.5.2
hCoV-19/Beijing/BJCDC-2037/2022	2022-09-06	Beijing	BA.5.2
hCoV-19/Beijing/BJCDC-2035/2022	2022-09-06	Beijing	BA.5.2
hCoV-19/Beijing/BJCDC-2032/2022	2022-09-06	Beijing	BA.5.2
hCoV-19/Beijing/BJCDC-2065/2022	2022-09-06	Beijing	BA.5.2.1
hCoV-19/Beijing/BJCDC-2028/2022	2022-09-06	Beijing	BA.2.76
hCoV-19/Beijing/BJCDC-2029/2022	2022-09-06	Beijing	BA.2.76
hCoV-19/Tianjin/TJCDC-1231/2022	2022-09-06	Tianjin	BA.5.2
hCoV-19/Tianjin/TJCDC-1232/2022	2022-09-06	Tianjin	BF.21
hCoV-19/Tianjin/TJCDC-1233/2022	2022-09-06	Tianjin	BF.21
hCoV-19/Beijing/BJCDC-2051/2022	2022-09-07	Beijing	BA.5.2
hCoV-19/Beijing/BJCDC-2052/2022	2022-09-07	Beijing	BA.5.2
hCoV-19/Beijing/BJCDC-2049/2022	2022-09-07	Beijing	BA.5.2
hCoV-19/Beijing/BJCDC-2050/2022	2022-09-07	Beijing	BA.5.2
hCoV-19/Beijing/BJCDC-2067/2022	2022-09-07	Beijing	BA.5.2
hCoV-19/Beijing/BJCDC-2063/2022	2022-09-07	Beijing	BA.5.2
hCoV-19/Beijing/BJCDC-2074/2022	2022-09-08	Beijing	BA.2.76
hCoV-19/Beijing/BJCDC-2072/2022	2022-09-08	Beijing	BA.2.76
hCoV-19/Beijing/BJCDC-2075/2022	2022-09-08	Beijing	BA.5.2.1
hCoV-19/Beijing/BJCDC-2073/2022	2022-09-08	Beijing	BA.5.2.1
hCoV-19/Beijing/BJCDC-2071/2022	2022-09-08	Beijing	BA.5.2.1
hCoV-19/Beijing/BJCDC-2070/2022	2022-09-08	Beijing	BA.5
hCoV-19/Beijing/BJCDC-2091/2022	2022-09-08	Beijing	BA.5.2
hCoV-19/Beijing/BJCDC-2080/2022	2022-09-08	Beijing	BA.5.2.25
hCoV-19/Beijing/BJCDC-2076/2022	2022-09-08	Beijing	BA.5.2
hCoV-19/Beijing/BJCDC-2079/2022	2022-09-08	Beijing	BA.5.1
hCoV-19/Beijing/BJCDC-2078/2022	2022-09-08	Beijing	BA.2.76
hCoV-19/Beijing/BJCDC-2077/2022	2022-09-08	Beijing	BA.2.76
hCoV-19/Tianjin/TJCDC-1234/2022	2022-09-08	Tianjin	BF.21
hCoV-19/Tianjin/TJCDC-1236/2022	2022-09-08	Tianjin	BF.21
hCoV-19/Tianjin/TJCDC-1235/2022	2022-09-08	Tianjin	BF.21
hCoV-19/Beijing/BJCDC-2090/2022	2022-09-09	Beijing	BA.5.2
hCoV-19/Beijing/BJCDC-2056/2022	2022-09-09	Beijing	BA.2.76
hCoV-19/Beijing/BJCDC-2108/2022	2022-09-09	Beijing	BA.5.1
hCoV-19/Beijing/BJCDC-2058/2022	2022-09-09	Beijing	BA.2.76
hCoV-19/Beijing/BJCDC-2055/2022	2022-09-09	Beijing	BA.2.76
hCoV-19/Beijing/BJCDC-2054/2022	2022-09-09	Beijing	BA.2.76
hCoV-19/Beijing/BJCDC-2082/2022	2022-09-09	Beijing	BA.2.76
hCoV-19/Beijing/BJCDC-2081/2022	2022-09-09	Beijing	BA.2.76
hCoV-19/Beijing/BJCDC-2057/2022	2022-09-09	Beijing	BA.2.76
hCoV-19/Beijing/BJCDC-2045/2022	2022-09-09	Beijing	BA.2.76
hCoV-19/Tianjin/TJCDC-1237/2022	2022-09-09	Tianjin	BA.5.2.19
hCoV-19/Tianjin/TJCDC-1238/2022	2022-09-09	Tianjin	BF.21
hCoV-19/Tianjin/TJCDC-1239/2022	2022-09-09	Tianjin	BF.21
hCoV-19/Tianjin/TJCDC-1240/2022	2022-09-09	Tianjin	BF.21
hCoV-19/Tianjin/TJCDC-1241/2022	2022-09-09	Tianjin	BF.21
hCoV-19/Tianjin/TJCDC-1242/2022	2022-09-09	Tianjin	BF.21
hCoV-19/Beijing/BJCDC-2059/2022	2022-09-10	Beijing	BA.2.76
hCoV-19/Beijing/BJCDC-2053/2022	2022-09-10	Beijing	BA.5.2
hCoV-19/Beijing/BJCDC-2088/2022	2022-09-10	Beijing	BA.2.76
hCoV-19/Beijing/BJCDC-2087/2022	2022-09-10	Beijing	BA.2.76
hCoV-19/Beijing/BJCDC-2083/2022	2022-09-10	Beijing	BA.2.76
hCoV-19/Tianjin/TJCDC-1246/2022	2022-09-10	Tianjin	BA.5.2.19
hCoV-19/Tianjin/TJCDC-1245/2022	2022-09-10	Tianjin	BA.5.2.19
hCoV-19/Tianjin/TJCDC-1244/2022	2022-09-10	Tianjin	BA.5.2.19
hCoV-19/Tianjin/TJCDC-1251/2022	2022-09-10	Tianjin	BA.5.2.19
hCoV-19/Tianjin/TJCDC-1250/2022	2022-09-10	Tianjin	BA.5.2.19
hCoV-19/Tianjin/TJCDC-1249/2022	2022-09-10	Tianjin	BE.1.1.2
hCoV-19/Tianjin/TJCDC-1247/2022	2022-09-10	Tianjin	BA.5.2.19
hCoV-19/Tianjin/TJCDC-1255/2022	2022-09-10	Tianjin	BA.5.2
hCoV-19/Tianjin/TJCDC-1243/2022	2022-09-10	Tianjin	BA.5.2.19
hCoV-19/Tianjin/TJCDC-1248/2022	2022-09-10	Tianjin	BA.5.2.19
hCoV-19/Tianjin/TJCDC-1253/2022	2022-09-10	Tianjin	BA.5.2.19
hCoV-19/Tianjin/TJCDC-1256/2022	2022-09-10	Tianjin	BA.5.2.19
hCoV-19/Tianjin/TJCDC-1254/2022	2022-09-10	Tianjin	BA.5.2.19
hCoV-19/Tianjin/TJCDC-1252/2022	2022-09-10	Tianjin	BA.5.2.19
hCoV-19/Tianjin/TJCDC-1257/2022	2022-09-10	Tianjin	BF.21
hCoV-19/Tianjin/TJCDC-1258/2022	2022-09-10	Tianjin	BA.5.2
hCoV-19/Beijing/BJCDC-2116/2022	2022-09-11	Beijing	BA.2.76
hCoV-19/Beijing/BJCDC-2084/2022	2022-09-11	Beijing	BA.2.76
hCoV-19/Beijing/BJCDC-2110/2022	2022-09-11	Beijing	BA.2.3.7
hCoV-19/Beijing/BJCDC-2111/2022	2022-09-11	Beijing	BA.2.76
hCoV-19/Beijing/BJCDC-2085/2022	2022-09-11	Beijing	BA.2.76
hCoV-19/Beijing/BJCDC-2113/2022	2022-09-11	Beijing	BA.2
hCoV-19/Tianjin/TJCDC-1262/2022	2022-09-11	Tianjin	BA.5.2.19
hCoV-19/Tianjin/TJCDC-1261/2022	2022-09-11	Tianjin	BA.5.2.19
hCoV-19/Tianjin/TJCDC-1259/2022	2022-09-11	Tianjin	BA.5.2.19
hCoV-19/Tianjin/TJCDC-1260/2022	2022-09-11	Tianjin	BA.5.2.19
hCoV-19/Tianjin/TJCDC-1263/2022	2022-09-11	Tianjin	BF.21
hCoV-19/Tianjin/TJCDC-1264/2022	2022-09-11	Tianjin	BF.21
hCoV-19/Tianjin/TJCDC-1265/2022	2022-09-11	Tianjin	BF.21
hCoV-19/Tianjin/TJCDC-1266/2022	2022-09-13	Tianjin	BA.5.2.1
hCoV-19/Tianjin/TJCDC-1267/2022	2022-09-14	Tianjin	BA.5.2
hCoV-19/Tianjin/TJCDC-1268/2022	2022-09-14	Tianjin	BF.21
hCoV-19/Tianjin/TJCDC-1269/2022	2022-09-14	Tianjin	BF.21
hCoV-19/Tianjin/TJCDC-1270/2022	2022-09-14	Tianjin	BF.21
hCoV-19/Tianjin/TJCDC-1271/2022	2022-09-14	Tianjin	BF.21
hCoV-19/Tianjin/TJCDC-1272/2022	2022-09-14	Tianjin	BF.21
hCoV-19/Tianjin/TJCDC-1273/2022	2022-09-14	Tianjin	BF.21
hCoV-19/Tianjin/TJCDC-1274/2022	2022-09-14	Tianjin	BF.21
hCoV-19/Tianjin/TJCDC-1275/2022	2022-09-14	Tianjin	BF.21
hCoV-19/Tianjin/TJCDC-1276/2022	2022-09-14	Tianjin	BF.21
hCoV-19/Tianjin/TJCDC-1277/2022	2022-09-14	Tianjin	BF.21
hCoV-19/Tianjin/TJCDC-1278/2022	2022-09-14	Tianjin	BF.21
hCoV-19/Beijing/BJCDC-2117/2022	2022-09-15	Beijing	BA.5.2
hCoV-19/Beijing/BJCDC-2098/2022	2022-09-15	Beijing	BA.5.2.34
hCoV-19/Beijing/BJCDC-2092/2022	2022-09-15	Beijing	BA.2.76
hCoV-19/Chongqing/YBCDC-0144/2022	2022-09-15	Chongqing	CP.1
hCoV-19/Tianjin/TJCDC-1279/2022	2022-09-15	Tianjin	BF.21
hCoV-19/Tianjin/TJCDC-1280/2022	2022-09-15	Tianjin	BF.21
hCoV-19/Tianjin/TJCDC-1281/2022	2022-09-15	Tianjin	BF.21
hCoV-19/Tianjin/TJCDC-1282/2022	2022-09-15	Tianjin	BF.21
hCoV-19/Tianjin/TJCDC-1283/2022	2022-09-15	Tianjin	BF.21
hCoV-19/Tianjin/TJCDC-1284/2022	2022-09-15	Tianjin	BF.21
hCoV-19/Tianjin/TJCDC-1285/2022	2022-09-15	Tianjin	BF.21
hCoV-19/Tianjin/TJCDC-1286/2022	2022-09-15	Tianjin	BF.21
hCoV-19/Tianjin/TJCDC-1287/2022	2022-09-15	Tianjin	BF.21
hCoV-19/Tianjin/TJCDC-1288/2022	2022-09-15	Tianjin	BF.21
hCoV-19/Tianjin/TJCDC-1289/2022	2022-09-15	Tianjin	BF.21
hCoV-19/Tianjin/TJCDC-1290/2022	2022-09-15	Tianjin	BF.21
hCoV-19/Tianjin/TJCDC-1291/2022	2022-09-15	Tianjin	BF.21
hCoV-19/Tianjin/TJCDC-1292/2022	2022-09-15	Tianjin	BF.21
hCoV-19/Tianjin/TJCDC-1293/2022	2022-09-15	Tianjin	BF.21
hCoV-19/Tianjin/TJCDC-1294/2022	2022-09-15	Tianjin	BF.21
hCoV-19/Tianjin/TJCDC-1295/2022	2022-09-15	Tianjin	BF.21
hCoV-19/Tianjin/TJCDC-1296/2022	2022-09-15	Tianjin	BF.21
hCoV-19/Tianjin/TJCDC-1297/2022	2022-09-15	Tianjin	BF.21
hCoV-19/Tianjin/TJCDC-1298/2022	2022-09-15	Tianjin	BF.21
hCoV-19/Tianjin/TJCDC-1299/2022	2022-09-15	Tianjin	BF.21
hCoV-19/Tianjin/TJCDC-1300/2022	2022-09-15	Tianjin	BF.21
hCoV-19/Tianjin/TJCDC-1301/2022	2022-09-15	Tianjin	BF.21
hCoV-19/Tianjin/TJCDC-1302/2022	2022-09-15	Tianjin	BF.21
hCoV-19/Tianjin/TJCDC-1303/2022	2022-09-15	Tianjin	BF.21
hCoV-19/Beijing/BJCDC-2096/2022	2022-09-16	Beijing	BA.5.2
hCoV-19/Beijing/BJCDC-2124/2022	2022-09-16	Beijing	BA.5.2.1
hCoV-19/Beijing/BJCDC-2118/2022	2022-09-16	Beijing	BA.5.2.28
hCoV-19/Beijing/BJCDC-2086/2022	2022-09-16	Beijing	BA.5.2
hCoV-19/Beijing/BJCDC-1990/2022	2022-09-16	Beijing	BA.2.76
hCoV-19/Beijing/BJCDC-2097/2022	2022-09-16	Beijing	BQ.1.1
hCoV-19/Tianjin/TJCDC-1304/2022	2022-09-16	Tianjin	BF.21
hCoV-19/Tianjin/TJCDC-1305/2022	2022-09-16	Tianjin	BF.21
hCoV-19/Tianjin/TJCDC-1306/2022	2022-09-16	Tianjin	BF.21
hCoV-19/Tianjin/TJCDC-1307/2022	2022-09-16	Tianjin	BF.21
hCoV-19/Tianjin/TJCDC-1308/2022	2022-09-16	Tianjin	BF.21
hCoV-19/Tianjin/TJCDC-1309/2022	2022-09-16	Tianjin	BF.21
hCoV-19/Tianjin/TJCDC-1310/2022	2022-09-16	Tianjin	BF.21
hCoV-19/Tianjin/TJCDC-1311/2022	2022-09-16	Tianjin	BF.21
hCoV-19/Tianjin/TJCDC-1312/2022	2022-09-16	Tianjin	BF.21
hCoV-19/Tianjin/TJCDC-1313/2022	2022-09-16	Tianjin	BF.21
hCoV-19/Tianjin/TJCDC-1314/2022	2022-09-16	Tianjin	BF.21
hCoV-19/Tianjin/TJCDC-1315/2022	2022-09-16	Tianjin	BF.21
hCoV-19/Tianjin/TJCDC-1316/2022	2022-09-16	Tianjin	BF.21
hCoV-19/Tianjin/TJCDC-1317/2022	2022-09-16	Tianjin	BF.21
hCoV-19/Tianjin/TJCDC-1318/2022	2022-09-16	Tianjin	BF.21
hCoV-19/Tianjin/TJCDC-1319/2022	2022-09-16	Tianjin	BF.21
hCoV-19/Tianjin/TJCDC-1320/2022	2022-09-16	Tianjin	BF.21
hCoV-19/Tianjin/TJCDC-1321/2022	2022-09-16	Tianjin	BF.21
hCoV-19/Tianjin/TJCDC-1322/2022	2022-09-16	Tianjin	BF.21
hCoV-19/Tianjin/TJCDC-1323/2022	2022-09-16	Tianjin	BF.21
hCoV-19/Tianjin/TJCDC-1324/2022	2022-09-16	Tianjin	BF.21
hCoV-19/Tianjin/TJCDC-1325/2022	2022-09-16	Tianjin	BF.21
hCoV-19/Tianjin/TJCDC-1326/2022	2022-09-16	Tianjin	BF.21
hCoV-19/Tianjin/TJCDC-1327/2022	2022-09-16	Tianjin	BF.21
hCoV-19/Beijing/BJCDC-2100/2022	2022-09-17	Beijing	BA.2.3.7
hCoV-19/Beijing/BJCDC-2099/2022	2022-09-17	Beijing	BA.4.6
hCoV-19/Tianjin/TJCDC-1328/2022	2022-09-17	Tianjin	BF.21
hCoV-19/Tianjin/TJCDC-1329/2022	2022-09-17	Tianjin	BF.21
hCoV-19/Beijing/BJCDC-2101/2022	2022-09-18	Beijing	BQ.1.1
hCoV-19/Tianjin/TJCDC-1330/2022	2022-09-18	Tianjin	BF.21
hCoV-19/Tianjin/TJCDC-1331/2022	2022-09-18	Tianjin	BF.21
hCoV-19/Tianjin/TJCDC-1332/2022	2022-09-18	Tianjin	BF.21
hCoV-19/Tianjin/TJCDC-1333/2022	2022-09-18	Tianjin	BF.21
hCoV-19/Tianjin/TJCDC-1334/2022	2022-09-18	Tianjin	BF.21
hCoV-19/Tianjin/TJCDC-1335/2022	2022-09-18	Tianjin	BF.21
hCoV-19/Tianjin/TJCDC-1336/2022	2022-09-18	Tianjin	BF.21
hCoV-19/Tianjin/TJCDC-1337/2022	2022-09-18	Tianjin	BF.21
hCoV-19/Tianjin/TJCDC-1338/2022	2022-09-18	Tianjin	BF.21
hCoV-19/Tianjin/TJCDC-1339/2022	2022-09-18	Tianjin	BF.21
hCoV-19/Tianjin/TJCDC-1340/2022	2022-09-18	Tianjin	BF.21
hCoV-19/Tianjin/TJCDC-1341/2022	2022-09-18	Tianjin	BF.21
hCoV-19/Tianjin/TJCDC-1342/2022	2022-09-18	Tianjin	BF.21
hCoV-19/Tianjin/TJCDC-1343/2022	2022-09-18	Tianjin	BF.21
hCoV-19/Tianjin/TJCDC-1344/2022	2022-09-18	Tianjin	BF.21
hCoV-19/Tianjin/TJCDC-1345/2022	2022-09-18	Tianjin	BF.21
hCoV-19/Tianjin/TJCDC-1346/2022	2022-09-18	Tianjin	BF.21
hCoV-19/Tianjin/TJCDC-1347/2022	2022-09-18	Tianjin	BF.21
hCoV-19/Tianjin/TJCDC-1348/2022	2022-09-18	Tianjin	BF.21
hCoV-19/Tianjin/TJCDC-1349/2022	2022-09-18	Tianjin	BF.21
hCoV-19/Tianjin/TJCDC-1350/2022	2022-09-18	Tianjin	BF.21
hCoV-19/Tianjin/TJCDC-1351/2022	2022-09-18	Tianjin	BF.21
hCoV-19/Tianjin/TJCDC-1352/2022	2022-09-18	Tianjin	BF.21
hCoV-19/Tianjin/TJCDC-1353/2022	2022-09-18	Tianjin	BF.21
hCoV-19/Tianjin/TJCDC-1354/2022	2022-09-18	Tianjin	BF.21
hCoV-19/Tianjin/TJCDC-1355/2022	2022-09-18	Tianjin	BF.21
hCoV-19/Tianjin/TJCDC-1356/2022	2022-09-18	Tianjin	BF.21
hCoV-19/Beijing/BJCDC-2102/2022	2022-09-19	Beijing	BA.5.2
hCoV-19/Beijing/BJCDC-2105/2022	2022-09-19	Beijing	BA.5.1
hCoV-19/Beijing/BJCDC-2122/2022	2022-09-19	Beijing	BA.5.2
hCoV-19/Beijing/BJCDC-2103/2022	2022-09-19	Beijing	BA.5.1.10
hCoV-19/Beijing/BJCDC-2106/2022	2022-09-19	Beijing	BA.5.1
hCoV-19/Beijing/BJCDC-2107/2022	2022-09-19	Beijing	BA.5.2
hCoV-19/Beijing/BJCDC-2104/2022	2022-09-19	Beijing	BA.5.1
hCoV-19/Beijing/BJCDC-2715/2022	2022-09-19	Beijing	BN.1
hCoV-19/Tianjin/TJCDC-1358/2022	2022-09-19	Tianjin	BA.5.2
hCoV-19/Tianjin/TJCDC-1357/2022	2022-09-19	Tianjin	BA.5.2
hCoV-19/Tianjin/TJCDC-1359/2022	2022-09-19	Tianjin	BF.21
hCoV-19/Tianjin/TJCDC-1360/2022	2022-09-19	Tianjin	BF.21
hCoV-19/Tianjin/TJCDC-1361/2022	2022-09-19	Tianjin	BF.21
hCoV-19/Tianjin/TJCDC-1362/2022	2022-09-19	Tianjin	BF.21
hCoV-19/Tianjin/TJCDC-1363/2022	2022-09-19	Tianjin	BF.21
hCoV-19/Tianjin/TJCDC-1364/2022	2022-09-19	Tianjin	BF.21
hCoV-19/Guangxi/GCDC-BS-2217/2022	2022-09-19	Guangxi	BA.5.2.1
hCoV-19/Beijing/BJCDC-2121/2022	2022-09-20	Beijing	BA.5.2.1
hCoV-19/Beijing/BJCDC-2128/2022	2022-09-20	Beijing	BA.5.1.10
hCoV-19/Beijing/BJCDC-2123/2022	2022-09-20	Beijing	BA.5.2
hCoV-19/Tianjin/TJCDC-1365/2022	2022-09-20	Tianjin	BF.21
hCoV-19/Tianjin/TJCDC-1366/2022	2022-09-20	Tianjin	BF.21
hCoV-19/Tianjin/TJCDC-1367/2022	2022-09-20	Tianjin	BF.21
hCoV-19/Tianjin/TJCDC-1368/2022	2022-09-20	Tianjin	BF.21
hCoV-19/Tianjin/TJCDC-1369/2022	2022-09-20	Tianjin	BF.21
hCoV-19/Tianjin/TJCDC-1370/2022	2022-09-20	Tianjin	BF.21
hCoV-19/Tianjin/TJCDC-1371/2022	2022-09-20	Tianjin	BF.21
hCoV-19/Tianjin/TJCDC-1372/2022	2022-09-20	Tianjin	BF.21
hCoV-19/Tianjin/TJCDC-1373/2022	2022-09-20	Tianjin	BF.21
hCoV-19/Tianjin/TJCDC-1374/2022	2022-09-20	Tianjin	BF.21
hCoV-19/Zhejiang/ZPCDC-123/2022	2022-09-20	Zhejiang	BA.1.1
hCoV-19/Zhejiang/ZPCDC-124/2022	2022-09-20	Zhejiang	BA.5.2.1
hCoV-19/Zhejiang/ZPCDC-125/2022	2022-09-20	Zhejiang	BA.5.2.1
hCoV-19/Zhejiang/ZPCDC-126/2022	2022-09-20	Zhejiang	BA.5.2
hCoV-19/Zhejiang/ZPCDC-127/2022	2022-09-20	Zhejiang	BA.5.2.9
hCoV-19/Zhejiang/ZPCDC-128/2022	2022-09-20	Zhejiang	BA.5.2
hCoV-19/Zhejiang/ZPCDC-129/2022	2022-09-20	Zhejiang	BA.5.2
hCoV-19/Zhejiang/ZPCDC-130/2022	2022-09-20	Zhejiang	BA.5.2
hCoV-19/Zhejiang/ZPCDC-131/2022	2022-09-20	Zhejiang	BA.2.2
hCoV-19/Zhejiang/ZPCDC-132/2022	2022-09-20	Zhejiang	BA.5.2.20
hCoV-19/Zhejiang/ZPCDC-133/2022	2022-09-20	Zhejiang	BA.2.12.1
hCoV-19/Zhejiang/ZPCDC-134/2022	2022-09-20	Zhejiang	BA.2
hCoV-19/Zhejiang/ZPCDC-135/2022	2022-09-20	Zhejiang	BA.2.12.1
hCoV-19/Zhejiang/ZPCDC-136/2022	2022-09-20	Zhejiang	BA.4
hCoV-19/Zhejiang/ZPCDC-137/2022	2022-09-20	Zhejiang	BA.5.1
hCoV-19/Zhejiang/ZPCDC-138/2022	2022-09-20	Zhejiang	BA.4.6.5
hCoV-19/Zhejiang/ZPCDC-139/2022	2022-09-20	Zhejiang	BA.5.1
hCoV-19/Zhejiang/ZPCDC-140/2022	2022-09-20	Zhejiang	BA.2.2.1
hCoV-19/Tianjin/TJCDC-1375/2022	2022-09-21	Tianjin	BF.21
hCoV-19/Tianjin/TJCDC-1376/2022	2022-09-21	Tianjin	BF.21
hCoV-19/Tianjin/TJCDC-1377/2022	2022-09-21	Tianjin	BF.21
hCoV-19/Tianjin/TJCDC-1378/2022	2022-09-21	Tianjin	BF.21
hCoV-19/Tianjin/TJCDC-1379/2022	2022-09-21	Tianjin	BF.21
hCoV-19/Beijing/BJCDC-2125/2022	2022-09-22	Beijing	BA.2.76
hCoV-19/Beijing/BJCDC-2126/2022	2022-09-22	Beijing	BA.2.76
hCoV-19/Beijing/BJCDC-2127/2022	2022-09-22	Beijing	BQ.1.1.31
hCoV-19/Tianjin/TJCDC-1381/2022	2022-09-22	Tianjin	BA.5.2
hCoV-19/Tianjin/TJCDC-1380/2022	2022-09-22	Tianjin	BA.5.2.1
hCoV-19/Tianjin/TJCDC-1382/2022	2022-09-22	Tianjin	BF.21
hCoV-19/Tianjin/TJCDC-1383/2022	2022-09-22	Tianjin	BF.21
hCoV-19/Tianjin/TJCDC-1384/2022	2022-09-22	Tianjin	BF.21
hCoV-19/Tianjin/TJCDC-1385/2022	2022-09-22	Tianjin	BF.21
hCoV-19/Tianjin/TJCDC-1386/2022	2022-09-22	Tianjin	BF.21
hCoV-19/Tianjin/TJCDC-1387/2022	2022-09-22	Tianjin	BA.5.2.1
hCoV-19/Chongqing/YBCDC-0145/2022	2022-09-23	Chongqing	BA.5.2.36
hCoV-19/Tianjin/TJCDC-1389/2022	2022-09-23	Tianjin	BF.7
hCoV-19/Tianjin/TJCDC-1388/2022	2022-09-23	Tianjin	BA.5.2
hCoV-19/Tianjin/TJCDC-1390/2022	2022-09-23	Tianjin	BF.21
hCoV-19/Tianjin/TJCDC-1391/2022	2022-09-23	Tianjin	BF.21
hCoV-19/Tianjin/TJCDC-1392/2022	2022-09-23	Tianjin	BF.21
hCoV-19/Tianjin/TJCDC-1393/2022	2022-09-23	Tianjin	BF.21
hCoV-19/Tianjin/TJCDC-1394/2022	2022-09-23	Tianjin	BF.21
hCoV-19/Tianjin/TJCDC-1395/2022	2022-09-24	Tianjin	BF.7
hCoV-19/Tianjin/TJCDC-1396/2022	2022-09-24	Tianjin	BF.21
hCoV-19/Tianjin/TJCDC-1397/2022	2022-09-24	Tianjin	BF.21
hCoV-19/Tianjin/TJCDC-1398/2022	2022-09-24	Tianjin	BF.21
hCoV-19/Chongqing/YBCDC-0217/2022	2022-09-24	Chongqing	BA.5.2
hCoV-19/Chongqing/YBCDC-0066/2022	2022-09-25	Chongqing	BA.5.2.1
hCoV-19/Tianjin/TJCDC-1399/2022	2022-09-25	Tianjin	BF.21
hCoV-19/Tianjin/TJCDC-1400/2022	2022-09-25	Tianjin	BF.21
hCoV-19/Tianjin/TJCDC-1401/2022	2022-09-25	Tianjin	BF.21
hCoV-19/Tianjin/TJCDC-1402/2022	2022-09-25	Tianjin	BF.21
hCoV-19/Tianjin/TJCDC-1403/2022	2022-09-25	Tianjin	BF.21
hCoV-19/Tianjin/TJCDC-1404/2022	2022-09-25	Tianjin	BF.21
hCoV-19/Tianjin/TJCDC-1405/2022	2022-09-25	Tianjin	BF.21
hCoV-19/Tianjin/TJCDC-1406/2022	2022-09-25	Tianjin	BF.21
hCoV-19/Tianjin/TJCDC-1407/2022	2022-09-25	Tianjin	BF.21
hCoV-19/Tianjin/TJCDC-1408/2022	2022-09-25	Tianjin	BF.21
hCoV-19/Tianjin/TJCDC-1409/2022	2022-09-25	Tianjin	BF.21
hCoV-19/Tianjin/TJCDC-1410/2022	2022-09-25	Tianjin	BF.21
hCoV-19/Tianjin/TJCDC-1411/2022	2022-09-26	Tianjin	BA.5.1.6
hCoV-19/Tianjin/TJCDC-1413/2022	2022-09-26	Tianjin	BQ.1
hCoV-19/Tianjin/TJCDC-1412/2022	2022-09-26	Tianjin	BA.5.2.1
hCoV-19/Tianjin/TJCDC-1414/2022	2022-09-26	Tianjin	BF.21
hCoV-19/Tianjin/TJCDC-1415/2022	2022-09-26	Tianjin	BF.21
hCoV-19/Tianjin/TJCDC-1416/2022	2022-09-26	Tianjin	BF.21
hCoV-19/Tianjin/TJCDC-1417/2022	2022-09-26	Tianjin	BF.21
hCoV-19/Tianjin/TJCDC-1418/2022	2022-09-26	Tianjin	BF.21
hCoV-19/Tianjin/TJCDC-1419/2022	2022-09-26	Tianjin	BF.21
hCoV-19/Tianjin/TJCDC-1420/2022	2022-09-26	Tianjin	BF.21
hCoV-19/Tianjin/TJCDC-1421/2022	2022-09-26	Tianjin	BF.21
hCoV-19/Tianjin/TJCDC-1422/2022	2022-09-26	Tianjin	BF.21
hCoV-19/Tianjin/TJCDC-1423/2022	2022-09-26	Tianjin	BF.21
hCoV-19/Tianjin/TJCDC-1424/2022	2022-09-26	Tianjin	BF.21
hCoV-19/Tianjin/TJCDC-1425/2022	2022-09-26	Tianjin	BF.21
hCoV-19/Tianjin/TJCDC-1426/2022	2022-09-26	Tianjin	BF.21
hCoV-19/Tianjin/TJCDC-1427/2022	2022-09-26	Tianjin	BF.21
hCoV-19/Tianjin/TJCDC-1428/2022	2022-09-26	Tianjin	BF.21
hCoV-19/Tianjin/TJCDC-1429/2022	2022-09-26	Tianjin	BF.21
hCoV-19/Tianjin/TJCDC-1430/2022	2022-09-26	Tianjin	BF.21
hCoV-19/Tianjin/TJCDC-1431/2022	2022-09-26	Tianjin	BF.21
hCoV-19/Zhejiang/ZPCDC-141/2022	2022-09-26	Zhejiang	BE.1.1.2
hCoV-19/Zhejiang/ZPCDC-142/2022	2022-09-26	Zhejiang	BE.1.1.2
hCoV-19/InnerMongolia/IVDC-632/2022	2022-09-27	InnerMongolia	BF.7.14
hCoV-19/Chongqing/YBCDC-0067/2022	2022-09-27	Chongqing	XBB.1
hCoV-19/Chongqing/YBCDC-0147/2022	2022-09-27	Chongqing	BA.1.1
hCoV-19/Tianjin/TJCDC-1433/2022	2022-09-27	Tianjin	BA.5.1.25
hCoV-19/Tianjin/TJCDC-1432/2022	2022-09-27	Tianjin	BA.5.1.25
hCoV-19/Tianjin/TJCDC-1434/2022	2022-09-27	Tianjin	BA.5.2
hCoV-19/Tianjin/TJCDC-1435/2022	2022-09-27	Tianjin	BF.21
hCoV-19/Tianjin/TJCDC-1436/2022	2022-09-27	Tianjin	BF.21
hCoV-19/Tianjin/TJCDC-1437/2022	2022-09-27	Tianjin	BF.21
hCoV-19/Tianjin/TJCDC-1438/2022	2022-09-27	Tianjin	BF.21
hCoV-19/Tianjin/TJCDC-1439/2022	2022-09-27	Tianjin	BF.21
hCoV-19/Tianjin/TJCDC-1440/2022	2022-09-27	Tianjin	BF.21
hCoV-19/Tianjin/TJCDC-1441/2022	2022-09-27	Tianjin	BF.21
hCoV-19/Beijing/BJCDC-2195/2022	2022-09-28	Beijing	BA.5.2.1
hCoV-19/Beijing/BJCDC-2129/2022	2022-09-28	Beijing	BA.5.2.49
hCoV-19/Tianjin/TJCDC-1442/2022	2022-09-28	Tianjin	BF.7
hCoV-19/Tianjin/TJCDC-1443/2022	2022-09-28	Tianjin	BF.21
hCoV-19/Tianjin/TJCDC-1444/2022	2022-09-28	Tianjin	BF.21
hCoV-19/Tianjin/TJCDC-1445/2022	2022-09-28	Tianjin	BF.21
hCoV-19/Tianjin/TJCDC-1446/2022	2022-09-28	Tianjin	BF.21
hCoV-19/Tianjin/TJCDC-1447/2022	2022-09-28	Tianjin	BF.21
hCoV-19/Tianjin/TJCDC-1448/2022	2022-09-28	Tianjin	BF.21
hCoV-19/Tianjin/TJCDC-1449/2022	2022-09-28	Tianjin	BF.21
hCoV-19/Tianjin/TJCDC-1450/2022	2022-09-28	Tianjin	BF.21
hCoV-19/Tianjin/TJCDC-1452/2022	2022-09-29	Tianjin	BQ.1.12
hCoV-19/Tianjin/TJCDC-1453/2022	2022-09-29	Tianjin	BA.5.2
hCoV-19/Tianjin/TJCDC-1451/2022	2022-09-29	Tianjin	BA.5.2.3
hCoV-19/Tianjin/TJCDC-1454/2022	2022-09-29	Tianjin	BF.21
hCoV-19/Tianjin/TJCDC-1455/2022	2022-09-29	Tianjin	BA.5.2.48
hCoV-19/Tianjin/TJCDC-1456/2022	2022-09-29	Tianjin	BF.21
hCoV-19/Tianjin/TJCDC-1457/2022	2022-09-29	Tianjin	BF.21
hCoV-19/Tianjin/TJCDC-1458/2022	2022-09-29	Tianjin	BF.21
hCoV-19/Tianjin/TJCDC-1459/2022	2022-09-29	Tianjin	BF.21
hCoV-19/Tianjin/TJCDC-1460/2022	2022-09-29	Tianjin	BF.21
hCoV-19/Tianjin/TJCDC-1461/2022	2022-09-29	Tianjin	BF.21
hCoV-19/Tianjin/TJCDC-1462/2022	2022-09-29	Tianjin	BF.21
hCoV-19/Tianjin/TJCDC-1463/2022	2022-09-29	Tianjin	BF.21
hCoV-19/Beijing/BJCDC-2162/2022	2022-09-30	Beijing	BA.5.2.49
hCoV-19/Beijing/BJCDC-2186/2022	2022-09-30	Beijing	BA.5.2.28
hCoV-19/Beijing/BJCDC-2181/2022	2022-09-30	Beijing	BA.5.2.34
hCoV-19/Beijing/BJCDC-2182/2022	2022-09-30	Beijing	BA.5.1
hCoV-19/Beijing/BJCDC-2183/2022	2022-09-30	Beijing	BA.5.1
hCoV-19/Beijing/BJCDC-2184/2022	2022-09-30	Beijing	BA.5.1
hCoV-19/Tianjin/TJCDC-1464/2022	2022-09-30	Tianjin	BF.21
hCoV-19/Tianjin/TJCDC-1465/2022	2022-09-30	Tianjin	BF.21
hCoV-19/Tianjin/TJCDC-1466/2022	2022-09-30	Tianjin	BA.5.2.49
hCoV-19/Tianjin/TJCDC-1467/2022	2022-09-30	Tianjin	BF.21
hCoV-19/Tianjin/TJCDC-1468/2022	2022-09-30	Tianjin	BF.21
hCoV-19/Zhejiang/ZPCDC-143/2022	2022-09-30	Zhejiang	BA.5.1
hCoV-19/Zhejiang/ZPCDC-144/2022	2022-09-30	Zhejiang	BA.5.2
hCoV-19/Beijing/BJCDC-2188/2022	2022-10-01	Beijing	BF.21
hCoV-19/Beijing/BJCDC-2185/2022	2022-10-01	Beijing	BA.5.1
hCoV-19/Tianjin/TJCDC-1469/2022	2022-10-01	Tianjin	BF.21
hCoV-19/Tianjin/TJCDC-1470/2022	2022-10-01	Tianjin	BF.21
hCoV-19/Tianjin/TJCDC-1471/2022	2022-10-01	Tianjin	BF.21
hCoV-19/Tianjin/TJCDC-1472/2022	2022-10-01	Tianjin	BF.21
hCoV-19/Tianjin/TJCDC-1473/2022	2022-10-01	Tianjin	BF.21
hCoV-19/Tianjin/TJCDC-1474/2022	2022-10-01	Tianjin	BF.21
hCoV-19/Tianjin/TJCDC-1475/2022	2022-10-01	Tianjin	BF.21
hCoV-19/Tianjin/TJCDC-1476/2022	2022-10-01	Tianjin	BF.21
hCoV-19/InnerMongolia/IVDC-633/2022	2022-10-02	InnerMongolia	BF.7
hCoV-19/InnerMongolia/IVDC-636/2022	2022-10-02	InnerMongolia	BF.7.14
hCoV-19/InnerMongolia/IVDC-635/2022	2022-10-02	InnerMongolia	BF.7.14
hCoV-19/Beijing/BJCDC-2163/2022	2022-10-02	Beijing	BA.5.2.49
hCoV-19/Beijing/BJCDC-2187/2022	2022-10-02	Beijing	BA.5.6.4
hCoV-19/Beijing/BJCDC-2164/2022	2022-10-02	Beijing	BA.5.2.49
hCoV-19/Tianjin/TJCDC-1477/2022	2022-10-02	Tianjin	BA.5.2.3
hCoV-19/Tianjin/TJCDC-1480/2022	2022-10-02	Tianjin	BA.5.2
hCoV-19/Tianjin/TJCDC-1479/2022	2022-10-02	Tianjin	BF.7
hCoV-19/Tianjin/TJCDC-1478/2022	2022-10-02	Tianjin	BA.5.2
hCoV-19/Tianjin/TJCDC-1481/2022	2022-10-02	Tianjin	BF.21
hCoV-19/Tianjin/TJCDC-1482/2022	2022-10-02	Tianjin	BA.5.2.48
hCoV-19/Tianjin/TJCDC-1483/2022	2022-10-02	Tianjin	BF.21
hCoV-19/InnerMongolia/IVDC-634/2022	2022-10-03	InnerMongolia	BF.7.14
hCoV-19/Beijing/BJCDC-2168/2022	2022-10-03	Beijing	BA.5.2.49
hCoV-19/Beijing/BJCDC-2191/2022	2022-10-03	Beijing	BE.1.1.1
hCoV-19/Beijing/BJCDC-2192/2022	2022-10-03	Beijing	BA.5.2
hCoV-19/Beijing/BJCDC-2193/2022	2022-10-03	Beijing	BA.5.2.1
hCoV-19/Beijing/BJCDC-2165/2022	2022-10-03	Beijing	BA.5.2.1
hCoV-19/Beijing/BJCDC-2171/2022	2022-10-03	Beijing	BA.5.2.49
hCoV-19/Beijing/BJCDC-2194/2022	2022-10-03	Beijing	BA.5.2.24
hCoV-19/Beijing/BJCDC-2190/2022	2022-10-03	Beijing	BQ.1.25
hCoV-19/Tianjin/TJCDC-1484/2022	2022-10-03	Tianjin	BF.21
hCoV-19/Tianjin/TJCDC-1485/2022	2022-10-03	Tianjin	BA.5.2.49
hCoV-19/Tianjin/TJCDC-1486/2022	2022-10-03	Tianjin	BA.5.2.49
hCoV-19/Tianjin/TJCDC-1487/2022	2022-10-03	Tianjin	BA.5.2.49
hCoV-19/Tianjin/TJCDC-1488/2022	2022-10-03	Tianjin	BA.5.2.49
hCoV-19/Tianjin/TJCDC-1489/2022	2022-10-03	Tianjin	BA.5.2.49
hCoV-19/Tianjin/TJCDC-1490/2022	2022-10-03	Tianjin	BA.5.2.49
hCoV-19/Tianjin/TJCDC-1491/2022	2022-10-03	Tianjin	BA.5.2
hCoV-19/Tianjin/TJCDC-1492/2022	2022-10-03	Tianjin	BA.5.2.49
hCoV-19/Tianjin/TJCDC-1493/2022	2022-10-03	Tianjin	BF.21
hCoV-19/Tianjin/TJCDC-1494/2022	2022-10-03	Tianjin	BA.5.2.49
hCoV-19/Guangdong/IVDC-620/2022	2022-10-04	Guangdong	BA.5.2
hCoV-19/Beijing/BJCDC-2176/2022	2022-10-04	Beijing	BA.5.2
hCoV-19/Beijing/BJCDC-2180/2022	2022-10-04	Beijing	BA.5.2.49
hCoV-19/Beijing/BJCDC-2170/2022	2022-10-04	Beijing	BA.5.2
hCoV-19/Beijing/BJCDC-2169/2022	2022-10-04	Beijing	BA.5.2.9
hCoV-19/Beijing/BJCDC-2172/2022	2022-10-04	Beijing	BA.5.1
hCoV-19/Beijing/BJCDC-2178/2022	2022-10-04	Beijing	BA.5.2.49
hCoV-19/Beijing/BJCDC-2177/2022	2022-10-04	Beijing	BA.5.2.49
hCoV-19/Beijing/BJCDC-2173/2022	2022-10-04	Beijing	BA.5.2
hCoV-19/Beijing/BJCDC-2206/2022	2022-10-04	Beijing	BA.5.2
hCoV-19/Beijing/BJCDC-2175/2022	2022-10-04	Beijing	BQ.1.23
hCoV-19/Beijing/BJCDC-2174/2022	2022-10-04	Beijing	BQ.1.1
hCoV-19/Tianjin/TJCDC-1495/2022	2022-10-04	Tianjin	BA.5.2.49
hCoV-19/Tianjin/TJCDC-1496/2022	2022-10-04	Tianjin	BA.5.2
hCoV-19/Tianjin/TJCDC-1497/2022	2022-10-04	Tianjin	BA.5.2.49
hCoV-19/Tianjin/TJCDC-1498/2022	2022-10-04	Tianjin	BA.5.2.49
hCoV-19/Tianjin/TJCDC-1499/2022	2022-10-04	Tianjin	BA.5.2.49
hCoV-19/Tianjin/TJCDC-1500/2022	2022-10-04	Tianjin	BA.5.2.49
hCoV-19/Guangdong/IVDC-617/2022	2022-10-05	Guangdong	BA.5.2.48
hCoV-19/Beijing/BJCDC-2203/2022	2022-10-05	Beijing	BF.7
hCoV-19/Beijing/BJCDC-2197/2022	2022-10-05	Beijing	BA.5.2
hCoV-19/Beijing/BJCDC-2196/2022	2022-10-05	Beijing	BA.5.2.49
hCoV-19/Beijing/BJCDC-2167/2022	2022-10-05	Beijing	BA.5.2.49
hCoV-19/Beijing/BJCDC-2166/2022	2022-10-05	Beijing	BA.5.2.49
hCoV-19/Beijing/BJCDC-2201/2022	2022-10-05	Beijing	CZ.1
hCoV-19/Beijing/BJCDC-2205/2022	2022-10-05	Beijing	BA.5.2
hCoV-19/Beijing/BJCDC-2202/2022	2022-10-05	Beijing	BA.5.2.28
hCoV-19/Tianjin/TJCDC-1501/2022	2022-10-05	Tianjin	XBB.1.1
hCoV-19/Tianjin/TJCDC-1502/2022	2022-10-05	Tianjin	BF.21
hCoV-19/Tianjin/TJCDC-1503/2022	2022-10-05	Tianjin	BA.5.2.48
hCoV-19/Tianjin/TJCDC-1504/2022	2022-10-05	Tianjin	BA.5.2
hCoV-19/Tianjin/TJCDC-1505/2022	2022-10-05	Tianjin	BA.5.2
hCoV-19/InnerMongolia/IVDC-637/2022	2022-10-06	InnerMongolia	BF.7.14
hCoV-19/Guangdong/IVDC-618/2022	2022-10-06	Guangdong	BA.5.2.48
hCoV-19/Beijing/BJCDC-2208/2022	2022-10-06	Beijing	BA.5.2.34
hCoV-19/Beijing/BJCDC-2204/2022	2022-10-06	Beijing	BF.28
hCoV-19/Beijing/BJCDC-2198/2022	2022-10-06	Beijing	BA.5.2.49
hCoV-19/Tianjin/TJCDC-1506/2022	2022-10-06	Tianjin	BA.5.2.49
hCoV-19/Tianjin/TJCDC-1507/2022	2022-10-06	Tianjin	BA.5.2.49
hCoV-19/Tianjin/TJCDC-1508/2022	2022-10-06	Tianjin	BA.5.2.49
hCoV-19/Beijing/BJCDC-2233/2022	2022-10-07	Beijing	BA.5.2
hCoV-19/Beijing/BJCDC-2229/2022	2022-10-07	Beijing	BA.5.2.1
hCoV-19/Beijing/BJCDC-2219/2022	2022-10-07	Beijing	BA.5.1
hCoV-19/Beijing/BJCDC-2199/2022	2022-10-07	Beijing	BA.5.2.48
hCoV-19/Beijing/BJCDC-2231/2022	2022-10-07	Beijing	BF.7
hCoV-19/Beijing/BJCDC-2210/2022	2022-10-07	Beijing	BA.5.1
hCoV-19/Beijing/BJCDC-2207/2022	2022-10-07	Beijing	BA.5.2.49
hCoV-19/Beijing/BJCDC-2200/2022	2022-10-07	Beijing	BA.5.2.49
hCoV-19/Beijing/BJCDC-2227/2022	2022-10-07	Beijing	BA.5.2.48
hCoV-19/Beijing/BJCDC-2230/2022	2022-10-07	Beijing	BA.5.1
hCoV-19/Beijing/BJCDC-2235/2022	2022-10-07	Beijing	BU.1
hCoV-19/Beijing/BJCDC-2218/2022	2022-10-07	Beijing	BA.5.2.49
hCoV-19/Beijing/BJCDC-2220/2022	2022-10-07	Beijing	BA.5.2.48
hCoV-19/Beijing/BJCDC-2232/2022	2022-10-07	Beijing	BQ.1.1
hCoV-19/Tianjin/TJCDC-1509/2022	2022-10-07	Tianjin	BA.5.2.48
hCoV-19/Tianjin/TJCDC-1510/2022	2022-10-07	Tianjin	BF.21
hCoV-19/InnerMongolia/IVDC-638/2022	2022-10-08	InnerMongolia	BF.7.14
hCoV-19/Beijing/BJCDC-2241/2022	2022-10-08	Beijing	BA.5.1.6
hCoV-19/Beijing/BJCDC-2223/2022	2022-10-08	Beijing	BA.5.2.48
hCoV-19/Beijing/BJCDC-2245/2022	2022-10-08	Beijing	BA.5.2.34
hCoV-19/Beijing/BJCDC-2242/2022	2022-10-08	Beijing	BF.5
hCoV-19/Beijing/BJCDC-2246/2022	2022-10-08	Beijing	BA.5.2.34
hCoV-19/Beijing/BJCDC-2221/2022	2022-10-08	Beijing	BA.5.1
hCoV-19/Beijing/BJCDC-2225/2022	2022-10-08	Beijing	BA.5.2.48
hCoV-19/Beijing/BJCDC-2240/2022	2022-10-08	Beijing	BA.5.1.24
hCoV-19/Beijing/BJCDC-2239/2022	2022-10-08	Beijing	BA.5.1.24
hCoV-19/Beijing/BJCDC-2238/2022	2022-10-08	Beijing	BA.5.2
hCoV-19/Beijing/BJCDC-2217/2022	2022-10-08	Beijing	BA.5.2.48
hCoV-19/Beijing/BJCDC-2209/2022	2022-10-08	Beijing	BA.5.1
hCoV-19/Beijing/BJCDC-2226/2022	2022-10-08	Beijing	BA.5.2.48
hCoV-19/Beijing/BJCDC-2211/2022	2022-10-08	Beijing	BA.5.1
hCoV-19/Beijing/BJCDC-2236/2022	2022-10-08	Beijing	BA.5.2.1
hCoV-19/Beijing/BJCDC-2237/2022	2022-10-08	Beijing	BQ.1.5
hCoV-19/Beijing/BJCDC-2244/2022	2022-10-08	Beijing	BQ.1.1.1
hCoV-19/Beijing/BJCDC-2234/2022	2022-10-08	Beijing	BQ.1.16
hCoV-19/Tianjin/TJCDC-1511/2022	2022-10-08	Tianjin	BA.5.2.49
hCoV-19/Tianjin/TJCDC-1512/2022	2022-10-08	Tianjin	BA.5.2.48
hCoV-19/Chongqing/YBCDC-0242/2022	2022-10-08	Chongqing	BM.1.1.1
hCoV-19/Beijing/BJCDC-2214/2022	2022-10-09	Beijing	BA.5.2.49
hCoV-19/Beijing/BJCDC-2256/2022	2022-10-09	Beijing	BA.5.2.48
hCoV-19/Beijing/BJCDC-2243/2022	2022-10-09	Beijing	BA.5.2.1
hCoV-19/Beijing/BJCDC-2215/2022	2022-10-09	Beijing	BA.5.2.49
hCoV-19/Beijing/BJCDC-2216/2022	2022-10-09	Beijing	BA.5.2.49
hCoV-19/Beijing/BJCDC-2248/2022	2022-10-09	Beijing	BA.5.2.49
hCoV-19/Beijing/BJCDC-2228/2022	2022-10-09	Beijing	BA.5.2.48
hCoV-19/Beijing/BJCDC-2222/2022	2022-10-09	Beijing	BA.5.2.49
hCoV-19/Beijing/BJCDC-2213/2022	2022-10-09	Beijing	BA.5.2.49
hCoV-19/Beijing/BJCDC-2252/2022	2022-10-09	Beijing	BA.5.2.49
hCoV-19/Beijing/BJCDC-2255/2022	2022-10-09	Beijing	BA.5.2.48
hCoV-19/Beijing/BJCDC-2249/2022	2022-10-09	Beijing	BQ.1.1.18
hCoV-19/Tianjin/TJCDC-1513/2022	2022-10-09	Tianjin	BA.5.6
hCoV-19/Guangdong/SZTH-056/2022	2022-10-09	Guangdong	BF.7.14
hCoV-19/Guangdong/SZTH-057/2022	2022-10-09	Shenzhen	BF.7.14
hCoV-19/Beijing/BJCDC-2258/2022	2022-10-10	Beijing	BA.5.1
hCoV-19/Beijing/BJCDC-2259/2022	2022-10-10	Beijing	BA.5.1
hCoV-19/Beijing/BJCDC-2253/2022	2022-10-10	Beijing	BF.7
hCoV-19/Beijing/BJCDC-2251/2022	2022-10-10	Beijing	BA.5.2.49
hCoV-19/Beijing/BJCDC-2254/2022	2022-10-10	Beijing	BA.5.2.1
hCoV-19/Beijing/BJCDC-2250/2022	2022-10-10	Beijing	BA.5.2.49
hCoV-19/Beijing/BJCDC-2275/2022	2022-10-10	Beijing	BQ.1
hCoV-19/Tianjin/TJCDC-1514/2022	2022-10-10	Tianjin	BQ.1.1
hCoV-19/Tianjin/TJCDC-1515/2022	2022-10-10	Tianjin	BF.7.14
hCoV-19/Tianjin/TJCDC-1516/2022	2022-10-10	Tianjin	BF.7.14
hCoV-19/Tianjin/TJCDC-1517/2022	2022-10-10	Tianjin	BA.5.2.49
hCoV-19/Guangdong/SZTH-058/2022	2022-10-10	Shenzhen	BF.7.14
hCoV-19/Beijing/BJCDC-2263/2022	2022-10-11	Beijing	BA.5.2.49
hCoV-19/Beijing/BJCDC-2261/2022	2022-10-11	Beijing	BA.5.2.48
hCoV-19/Beijing/BJCDC-2276/2022	2022-10-11	Beijing	BF.7.4
hCoV-19/Beijing/BJCDC-2260/2022	2022-10-11	Beijing	BA.5.2.49
hCoV-19/Tianjin/TJCDC-1518/2022	2022-10-11	Tianjin	BA.5.2.49
hCoV-19/Tianjin/TJCDC-1519/2022	2022-10-11	Tianjin	BA.5.2.49
hCoV-19/Chongqing/YBCDC-0181/2022	2022-10-11	Chongqing	XBB.1.1
hCoV-19/Chongqing/YBCDC-0182/2022	2022-10-11	Chongqing	XBB.1.2
hCoV-19/Chongqing/YBCDC-0183/2022	2022-10-11	Chongqing	XBB.1.2
hCoV-19/Beijing/BJCDC-2270/2022	2022-10-12	Beijing	BA.5.2.49
hCoV-19/Beijing/BJCDC-2277/2022	2022-10-12	Beijing	CM.5
hCoV-19/Beijing/BJCDC-2264/2022	2022-10-12	Beijing	BA.5.1
hCoV-19/Beijing/BJCDC-2272/2022	2022-10-12	Beijing	BA.5.2.49
hCoV-19/Beijing/BJCDC-2269/2022	2022-10-12	Beijing	BA.5.2.49
hCoV-19/Beijing/BJCDC-2271/2022	2022-10-12	Beijing	BA.5.2.49
hCoV-19/Beijing/BJCDC-2265/2022	2022-10-12	Beijing	BA.5.2.48
hCoV-19/Beijing/BJCDC-2266/2022	2022-10-12	Beijing	BA.5.2.49
hCoV-19/Beijing/BJCDC-2262/2022	2022-10-12	Beijing	BA.5.2.49
hCoV-19/Tianjin/TJCDC-1520/2022	2022-10-12	Tianjin	BA.5.2.48
hCoV-19/Chongqing/YBCDC-0173/2022	2022-10-12	Chongqing	BA.5.2.1
hCoV-19/Chongqing/YBCDC-0178/2022	2022-10-12	Chongqing	BA.5.2.1
hCoV-19/Chongqing/YBCDC-0241/2022	2022-10-12	Chongqing	XBB.1.2
hCoV-19/Chongqing/YBCDC-0244/2022	2022-10-12	Chongqing	XBB.1
hCoV-19/Guangdong/IVDC-619/2022	2022-10-13	Guangdong	BA.5.2.49
hCoV-19/Beijing/BJCDC-2268/2022	2022-10-13	Beijing	BA.5.1
hCoV-19/Beijing/BJCDC-2267/2022	2022-10-13	Beijing	BA.5.1
hCoV-19/Beijing/BJCDC-2278/2022	2022-10-13	Beijing	BQ.1.1
hCoV-19/Beijing/BJCDC-2279/2022	2022-10-13	Beijing	BA.5.2.49
hCoV-19/Beijing/BJCDC-2307/2022	2022-10-13	Beijing	BQ.1.1
hCoV-19/Beijing/BJCDC-2306/2022	2022-10-13	Beijing	BQ.1.1
hCoV-19/Tianjin/TJCDC-1522/2022	2022-10-13	Tianjin	BF.7
hCoV-19/Tianjin/TJCDC-1521/2022	2022-10-13	Tianjin	BF.7
hCoV-19/Tianjin/TJCDC-1523/2022	2022-10-13	Tianjin	BF.21
hCoV-19/Tianjin/TJCDC-1524/2022	2022-10-13	Tianjin	BA.5.2.48
hCoV-19/Beijing/BJCDC-2312/2022	2022-10-14	Beijing	BA.5.1
hCoV-19/Beijing/BJCDC-2287/2022	2022-10-14	Beijing	BA.5.2
hCoV-19/Beijing/BJCDC-2283/2022	2022-10-14	Beijing	BA.5.2.49
hCoV-19/Beijing/BJCDC-2273/2022	2022-10-14	Beijing	BA.5.2.49
hCoV-19/Beijing/BJCDC-2274/2022	2022-10-14	Beijing	BA.5.2.49
hCoV-19/Beijing/BJCDC-2293/2022	2022-10-14	Beijing	BA.5.2.1
hCoV-19/Beijing/BJCDC-2282/2022	2022-10-14	Beijing	BA.5.2.49
hCoV-19/Beijing/BJCDC-2441/2022	2022-10-14	Beijing	BA.5.2.49
hCoV-19/Beijing/BJCDC-2316/2022	2022-10-14	Beijing	BA.5.2.34
hCoV-19/Beijing/BJCDC-2311/2022	2022-10-14	Beijing	BA.5.2.36
hCoV-19/Beijing/BJCDC-2317/2022	2022-10-14	Beijing	BA.5.2.13
hCoV-19/Beijing/BJCDC-2309/2022	2022-10-14	Beijing	BQ.1.1
hCoV-19/Beijing/BJCDC-2308/2022	2022-10-14	Beijing	BQ.1.1
hCoV-19/Tianjin/TJCDC-1525/2022	2022-10-14	Tianjin	BA.5
hCoV-19/Tianjin/TJCDC-1526/2022	2022-10-14	Tianjin	BF.7
hCoV-19/Tianjin/TJCDC-1527/2022	2022-10-14	Tianjin	BA.5.2.49
hCoV-19/Tianjin/TJCDC-1528/2022	2022-10-14	Tianjin	BA.5.2.49
hCoV-19/Tianjin/TJCDC-1529/2022	2022-10-14	Tianjin	BA.5.2.49
hCoV-19/Tianjin/TJCDC-1530/2022	2022-10-14	Tianjin	BA.5.2.49
hCoV-19/Beijing/BJCDC-2288/2022	2022-10-15	Beijing	BA.5.1
hCoV-19/Beijing/BJCDC-2292/2022	2022-10-15	Beijing	BA.5.2.49
hCoV-19/Beijing/BJCDC-2291/2022	2022-10-15	Beijing	BA.5.2.49
hCoV-19/Beijing/BJCDC-2290/2022	2022-10-15	Beijing	BA.5.2.48
hCoV-19/Beijing/BJCDC-2289/2022	2022-10-15	Beijing	BA.5.1
hCoV-19/Beijing/BJCDC-2286/2022	2022-10-15	Beijing	BA.5.2.49
hCoV-19/Beijing/BJCDC-2284/2022	2022-10-15	Beijing	BA.5.2.49
hCoV-19/Beijing/BJCDC-2285/2022	2022-10-15	Beijing	BA.5.2.49
hCoV-19/Beijing/BJCDC-2304/2022	2022-10-15	Beijing	BA.5.2.48
hCoV-19/Beijing/BJCDC-2321/2022	2022-10-15	Beijing	BA.2.75.2
hCoV-19/Beijing/BJCDC-2319/2022	2022-10-15	Beijing	BA.5.2.1
hCoV-19/Beijing/BJCDC-2315/2022	2022-10-15	Beijing	BE.1.1.2
hCoV-19/Beijing/BJCDC-2330/2022	2022-10-15	Beijing	BA.5.2.36
hCoV-19/Beijing/BJCDC-2314/2022	2022-10-15	Beijing	BQ.1.1.23
hCoV-19/Beijing/BJCDC-2313/2022	2022-10-15	Beijing	BQ.1.1
hCoV-19/Tianjin/TJCDC-1531/2022	2022-10-15	Tianjin	BA.5
hCoV-19/Tianjin/TJCDC-1532/2022	2022-10-15	Tianjin	BA.5.2.49
hCoV-19/Tianjin/TJCDC-1533/2022	2022-10-15	Tianjin	BA.5.2.49
hCoV-19/Tianjin/TJCDC-1534/2022	2022-10-15	Tianjin	BA.5.2.49
hCoV-19/Tianjin/TJCDC-1535/2022	2022-10-15	Tianjin	BA.5.2.49
hCoV-19/Beijing/BJCDC-2333/2022	2022-10-16	Beijing	BA.2.75.2
hCoV-19/Beijing/BJCDC-2301/2022	2022-10-16	Beijing	BA.5.2.48
hCoV-19/Beijing/BJCDC-2300/2022	2022-10-16	Beijing	BA.2.75.2
hCoV-19/Beijing/BJCDC-2299/2022	2022-10-16	Beijing	BA.5.1
hCoV-19/Beijing/BJCDC-2323/2022	2022-10-16	Beijing	BU.1
hCoV-19/Beijing/BJCDC-2296/2022	2022-10-16	Beijing	BA.5.2.49
hCoV-19/Beijing/BJCDC-2294/2022	2022-10-16	Beijing	BA.5.2.49
hCoV-19/Beijing/BJCDC-2295/2022	2022-10-16	Beijing	BA.5.2.49
hCoV-19/Beijing/BJCDC-2298/2022	2022-10-16	Beijing	BA.5.2.49
hCoV-19/Beijing/BJCDC-2297/2022	2022-10-16	Beijing	BA.5.2.49
hCoV-19/Beijing/BJCDC-2326/2022	2022-10-16	Beijing	BA.5.9
hCoV-19/Beijing/BJCDC-2329/2022	2022-10-16	Beijing	BF.7.4
hCoV-19/Beijing/BJCDC-2302/2022	2022-10-16	Beijing	BA.5.2.49
hCoV-19/Beijing/BJCDC-2324/2022	2022-10-16	Beijing	BA.5.1
hCoV-19/Beijing/BJCDC-2320/2022	2022-10-16	Beijing	BF.7
hCoV-19/Beijing/BJCDC-2322/2022	2022-10-16	Beijing	BF.10
hCoV-19/Beijing/BJCDC-2327/2022	2022-10-16	Beijing	BA.4.6.3
hCoV-19/Beijing/BJCDC-2332/2022	2022-10-16	Beijing	BQ.1.12
hCoV-19/Beijing/BJCDC-2328/2022	2022-10-16	Beijing	BQ.1.1
hCoV-19/Beijing/BJCDC-2331/2022	2022-10-16	Beijing	BQ.1.1
hCoV-19/Tianjin/TJCDC-1536/2022	2022-10-16	Tianjin	BF.7
hCoV-19/Tianjin/TJCDC-1537/2022	2022-10-16	Tianjin	BA.5.2.49
hCoV-19/Tianjin/TJCDC-1538/2022	2022-10-16	Tianjin	BA.5.2.49
hCoV-19/Tianjin/TJCDC-1539/2022	2022-10-16	Tianjin	BA.5.2.49
hCoV-19/Tianjin/TJCDC-1540/2022	2022-10-16	Tianjin	BA.5.2.49
hCoV-19/Tianjin/TJCDC-1541/2022	2022-10-16	Tianjin	BA.5.2.49
hCoV-19/Tianjin/TJCDC-1542/2022	2022-10-16	Tianjin	BA.5.2.49
hCoV-19/Tianjin/TJCDC-1543/2022	2022-10-16	Tianjin	BA.5.2.48
hCoV-19/Tianjin/TJCDC-1544/2022	2022-10-16	Tianjin	BA.5.2.48
hCoV-19/Beijing/BJCDC-2303/2022	2022-10-17	Beijing	BA.5.2.48
hCoV-19/Beijing/BJCDC-2305/2022	2022-10-17	Beijing	BA.5.2.49
hCoV-19/Beijing/BJCDC-2350/2022	2022-10-17	Beijing	BA.5.2.48
hCoV-19/Beijing/BJCDC-2359/2022	2022-10-17	Beijing	BF.7
hCoV-19/Beijing/BJCDC-2351/2022	2022-10-17	Beijing	BA.5.2.48
hCoV-19/Beijing/BJCDC-2334/2022	2022-10-17	Beijing	BQ.1.1.11
hCoV-19/Tianjin/TJCDC-1545/2022	2022-10-17	Tianjin	BF.7
hCoV-19/Tianjin/TJCDC-1546/2022	2022-10-17	Tianjin	BA.5.2.49
hCoV-19/Tianjin/TJCDC-1547/2022	2022-10-17	Tianjin	BA.5.2.49
hCoV-19/Tianjin/TJCDC-1548/2022	2022-10-17	Tianjin	BA.5.2.49
hCoV-19/Hubei/HCDC-Y1/2022	2022-10-18	Hubei	BA.5.2.48
hCoV-19/Hubei/HCDC-Y2/2022	2022-10-18	Hubei	BA.5.2.48
hCoV-19/Hubei/HCDC-Y3/2022	2022-10-18	Hubei	BA.5.2.48
hCoV-19/Beijing/BJCDC-2363/2022	2022-10-18	Beijing	BA.5.2
hCoV-19/Beijing/BJCDC-2337/2022	2022-10-18	Beijing	BA.2.75.2
hCoV-19/Beijing/BJCDC-2340/2022	2022-10-18	Beijing	BA.5.2.49
hCoV-19/Beijing/BJCDC-2345/2022	2022-10-18	Beijing	BA.5.2.49
hCoV-19/Beijing/BJCDC-2335/2022	2022-10-18	Beijing	BA.5.2.48
hCoV-19/Beijing/BJCDC-2341/2022	2022-10-18	Beijing	BA.5.2.49
hCoV-19/Beijing/BJCDC-2342/2022	2022-10-18	Beijing	BA.5.2.49
hCoV-19/Beijing/BJCDC-2338/2022	2022-10-18	Beijing	BA.5.2.49
hCoV-19/Beijing/BJCDC-2339/2022	2022-10-18	Beijing	BA.5.2.49
hCoV-19/Beijing/BJCDC-2349/2022	2022-10-18	Beijing	BA.5.2.49
hCoV-19/Beijing/BJCDC-2346/2022	2022-10-18	Beijing	BA.5.2.49
hCoV-19/Beijing/BJCDC-2348/2022	2022-10-18	Beijing	BA.5.2.49
hCoV-19/Beijing/BJCDC-2362/2022	2022-10-18	Beijing	BA.5.2.1
hCoV-19/Beijing/BJCDC-2336/2022	2022-10-18	Beijing	BA.2.75.2
hCoV-19/Tianjin/TJCDC-1549/2022	2022-10-18	Tianjin	BA.5.2.49
hCoV-19/Tianjin/TJCDC-1550/2022	2022-10-18	Tianjin	BA.5.2.49
hCoV-19/Tianjin/TJCDC-1551/2022	2022-10-18	Tianjin	BA.5.2.49
hCoV-19/Tianjin/TJCDC-1552/2022	2022-10-18	Tianjin	BA.5.2.49
hCoV-19/Tianjin/TJCDC-1553/2022	2022-10-18	Tianjin	BA.5.2.49
hCoV-19/Tianjin/TJCDC-1554/2022	2022-10-18	Tianjin	BA.5.2.49
hCoV-19/Tianjin/TJCDC-1555/2022	2022-10-18	Tianjin	BA.5.2.49
hCoV-19/Tianjin/TJCDC-1556/2022	2022-10-18	Tianjin	BA.5.2.49
hCoV-19/Beijing/BJCDC-2343/2022	2022-10-19	Beijing	BA.2.75.2
hCoV-19/Beijing/BJCDC-2347/2022	2022-10-19	Beijing	BA.5.1
hCoV-19/Beijing/BJCDC-2361/2022	2022-10-19	Beijing	BF.4
hCoV-19/Beijing/BJCDC-2344/2022	2022-10-19	Beijing	BF.7.14
hCoV-19/Beijing/BJCDC-2360/2022	2022-10-19	Beijing	BA.5.1
hCoV-19/Beijing/BJCDC-2364/2022	2022-10-19	Beijing	BA.5.2
hCoV-19/Tianjin/TJCDC-1557/2022	2022-10-19	Tianjin	XBB.1.2
hCoV-19/Tianjin/TJCDC-1558/2022	2022-10-19	Tianjin	XBB.1.2
hCoV-19/Tianjin/TJCDC-1559/2022	2022-10-19	Tianjin	BA.5.2.49
hCoV-19/Tianjin/TJCDC-1560/2022	2022-10-19	Tianjin	BA.5.2.49
hCoV-19/Tianjin/TJCDC-1561/2022	2022-10-19	Tianjin	BA.5.2.49
hCoV-19/Tianjin/TJCDC-1562/2022	2022-10-19	Tianjin	BA.5.2.49
hCoV-19/Tianjin/TJCDC-1563/2022	2022-10-19	Tianjin	BF.7.14
hCoV-19/Beijing/BJCDC-2358/2022	2022-10-20	Beijing	BA.5.1
hCoV-19/Beijing/BJCDC-2383/2022	2022-10-20	Beijing	BA.5.2.48
hCoV-19/Beijing/BJCDC-2381/2022	2022-10-20	Beijing	BA.5.2.48
hCoV-19/Beijing/BJCDC-2352/2022	2022-10-20	Beijing	BA.5.2.48
hCoV-19/Beijing/BJCDC-2365/2022	2022-10-20	Beijing	BA.5.2.1
hCoV-19/Beijing/BJCDC-2353/2022	2022-10-20	Beijing	BA.5.1
hCoV-19/Beijing/BJCDC-2356/2022	2022-10-20	Beijing	BA.5.6.4
hCoV-19/Beijing/BJCDC-2382/2022	2022-10-20	Beijing	BA.5.2.48
hCoV-19/Beijing/BJCDC-2357/2022	2022-10-20	Beijing	BA.5.2
hCoV-19/Beijing/BJCDC-2355/2022	2022-10-20	Beijing	BA.5.2.49
hCoV-19/Beijing/BJCDC-2354/2022	2022-10-20	Beijing	BA.5.1
hCoV-19/Tianjin/TJCDC-1564/2022	2022-10-20	Tianjin	XBB.1
hCoV-19/Tianjin/TJCDC-1566/2022	2022-10-20	Tianjin	BA.5.2.49
hCoV-19/Tianjin/TJCDC-1567/2022	2022-10-20	Tianjin	BA.5.2.49
hCoV-19/Tianjin/TJCDC-1568/2022	2022-10-20	Tianjin	BA.5.2.49
hCoV-19/Tianjin/TJCDC-1569/2022	2022-10-20	Tianjin	BA.5.2.49
hCoV-19/Tianjin/TJCDC-1570/2022	2022-10-20	Tianjin	BA.5.2.49
hCoV-19/Tianjin/TJCDC-1571/2022	2022-10-20	Tianjin	BA.5.2.49
hCoV-19/Beijing/BJCDC-2385/2022	2022-10-21	Beijing	BA.5.2.48
hCoV-19/Beijing/BJCDC-2421/2022	2022-10-21	Beijing	BF.10
hCoV-19/Beijing/BJCDC-2384/2022	2022-10-21	Beijing	BA.5.2.48
hCoV-19/Beijing/BJCDC-2366/2022	2022-10-21	Beijing	BA.5.2.6
hCoV-19/Beijing/BJCDC-2386/2022	2022-10-21	Beijing	BA.5.2.48
hCoV-19/Beijing/BJCDC-2379/2022	2022-10-21	Beijing	BA.5.1
hCoV-19/Beijing/BJCDC-2420/2022	2022-10-21	Beijing	CL.1
hCoV-19/Beijing/BJCDC-2367/2022	2022-10-21	Beijing	BF.7.5
hCoV-19/Beijing/BJCDC-2422/2022	2022-10-21	Beijing	BQ.1.1.1
hCoV-19/Tianjin/TJCDC-1572/2022	2022-10-21	Tianjin	BA.5.2.1
hCoV-19/Tianjin/TJCDC-1573/2022	2022-10-21	Tianjin	BA.5.2.49
hCoV-19/Tianjin/TJCDC-1574/2022	2022-10-21	Tianjin	BA.5.2.49
hCoV-19/Tianjin/TJCDC-1575/2022	2022-10-21	Tianjin	BA.5.2.49
hCoV-19/Beijing/BJCDC-2397/2022	2022-10-22	Beijing	BA.5.2.48
hCoV-19/Beijing/BJCDC-2387/2022	2022-10-22	Beijing	BA.5.2.48
hCoV-19/Beijing/BJCDC-2423/2022	2022-10-22	Beijing	BA.4.1.8
hCoV-19/Beijing/BJCDC-2427/2022	2022-10-22	Beijing	BM.1.1.1
hCoV-19/Beijing/BJCDC-2369/2022	2022-10-22	Beijing	BA.5.1
hCoV-19/Beijing/BJCDC-2368/2022	2022-10-22	Beijing	BA.5.2.49
hCoV-19/Beijing/BJCDC-2370/2022	2022-10-22	Beijing	BA.5.1
hCoV-19/Beijing/BJCDC-2380/2022	2022-10-22	Beijing	BA.5.1
hCoV-19/Beijing/BJCDC-2372/2022	2022-10-22	Beijing	BA.5.2.48
hCoV-19/Beijing/BJCDC-2412/2022	2022-10-22	Beijing	BA.5.2.48
hCoV-19/Beijing/BJCDC-2377/2022	2022-10-22	Beijing	BA.5.1
hCoV-19/Beijing/BJCDC-2426/2022	2022-10-22	Beijing	BE.1
hCoV-19/Beijing/BJCDC-2373/2022	2022-10-22	Beijing	BA.5.2.48
hCoV-19/Beijing/BJCDC-2378/2022	2022-10-22	Beijing	BA.5.1
hCoV-19/Beijing/BJCDC-2424/2022	2022-10-22	Beijing	BQ.1.1.1
hCoV-19/Beijing/BJCDC-2425/2022	2022-10-22	Beijing	XBB.2
hCoV-19/Tianjin/TJCDC-1576/2022	2022-10-22	Tianjin	BA.5.2.1
hCoV-19/Tianjin/TJCDC-1577/2022	2022-10-22	Tianjin	BF.7.14
hCoV-19/Tianjin/TJCDC-1578/2022	2022-10-22	Tianjin	BA.5.2.49
hCoV-19/Beijing/BJCDC-2396/2022	2022-10-23	Beijing	BA.5.2.48
hCoV-19/Beijing/BJCDC-2371/2022	2022-10-23	Beijing	BA.5.2.48
hCoV-19/Beijing/BJCDC-2414/2022	2022-10-23	Beijing	BA.5.1
hCoV-19/Beijing/BJCDC-2413/2022	2022-10-23	Beijing	BA.5.2.16
hCoV-19/Beijing/BJCDC-2416/2022	2022-10-23	Beijing	BA.5.2.48
hCoV-19/Beijing/BJCDC-2374/2022	2022-10-23	Beijing	BA.5.2.49
hCoV-19/Beijing/BJCDC-2395/2022	2022-10-23	Beijing	BA.5.2.48
hCoV-19/Tianjin/TJCDC-1579/2022	2022-10-23	Tianjin	CP.1
hCoV-19/Tianjin/TJCDC-1580/2022	2022-10-23	Tianjin	BA.5.2.1
hCoV-19/Tianjin/TJCDC-1581/2022	2022-10-23	Tianjin	BA.5.2.48
hCoV-19/Beijing/BJCDC-2390/2022	2022-10-24	Beijing	BA.5.2.48
hCoV-19/Beijing/BJCDC-2392/2022	2022-10-24	Beijing	BA.5.2.48
hCoV-19/Beijing/BJCDC-2428/2022	2022-10-24	Beijing	BA.5.2.1
hCoV-19/Beijing/BJCDC-2433/2022	2022-10-24	Beijing	BF.5
hCoV-19/Beijing/BJCDC-2388/2022	2022-10-24	Beijing	BA.5.2.48
hCoV-19/Beijing/BJCDC-2417/2022	2022-10-24	Beijing	BA.5.2.48
hCoV-19/Beijing/BJCDC-2418/2022	2022-10-24	Beijing	BA.5.1
hCoV-19/Beijing/BJCDC-2402/2022	2022-10-24	Beijing	BA.5.2.48
hCoV-19/Beijing/BJCDC-2419/2022	2022-10-24	Beijing	BA.5.1
hCoV-19/Beijing/BJCDC-2393/2022	2022-10-24	Beijing	BA.5.2.48
hCoV-19/Beijing/BJCDC-2394/2022	2022-10-24	Beijing	BA.5.2.48
hCoV-19/Beijing/BJCDC-2401/2022	2022-10-24	Beijing	BA.5.2.48
hCoV-19/Beijing/BJCDC-2400/2022	2022-10-24	Beijing	BA.5.2.48
hCoV-19/Beijing/BJCDC-2389/2022	2022-10-24	Beijing	BA.5.2.48
hCoV-19/Beijing/BJCDC-2429/2022	2022-10-24	Beijing	BQ.1.1
hCoV-19/Beijing/BJCDC-2432/2022	2022-10-24	Beijing	XBB
hCoV-19/Tianjin/TJCDC-1582/2022	2022-10-24	Tianjin	BA.5.2.49
hCoV-19/Tianjin/TJCDC-1583/2022	2022-10-24	Tianjin	BA.5.2.49
hCoV-19/Tianjin/TJCDC-1584/2022	2022-10-24	Tianjin	BA.5.2.49
hCoV-19/Jiangsu/JITHCC_05/2022	2022-10-25		BF.26
hCoV-19/Beijing/BJCDC-2437/2022	2022-10-25	Beijing	BA.5.2.20
hCoV-19/Beijing/BJCDC-2399/2022	2022-10-25	Beijing	BA.5.2.48
hCoV-19/Beijing/BJCDC-2398/2022	2022-10-25	Beijing	BA.5.2.48
hCoV-19/Beijing/BJCDC-2409/2022	2022-10-25	Beijing	BA.5.1
hCoV-19/Beijing/BJCDC-2449/2022	2022-10-25	Beijing	BF.7.14
hCoV-19/Beijing/BJCDC-2452/2022	2022-10-25	Beijing	BA.5.2
hCoV-19/Beijing/BJCDC-2435/2022	2022-10-25	Beijing	BA.5.2.1
hCoV-19/Beijing/BJCDC-2436/2022	2022-10-25	Beijing	BA.5.2.19
hCoV-19/Beijing/BJCDC-2434/2022	2022-10-25	Beijing	BA.5.2
hCoV-19/Beijing/BJCDC-2408/2022	2022-10-25	Beijing	BA.5.1
hCoV-19/Beijing/BJCDC-2451/2022	2022-10-25	Beijing	BQ.1.1
hCoV-19/Beijing/BJCDC-2450/2022	2022-10-25	Beijing	BQ.1.1.18
hCoV-19/Tianjin/TJCDC-1585/2022	2022-10-25	Tianjin	BA.5.2.49
hCoV-19/Tianjin/TJCDC-1586/2022	2022-10-25	Tianjin	BA.5.2.49
hCoV-19/Tianjin/TJCDC-1587/2022	2022-10-25	Tianjin	BA.5.2.49
hCoV-19/Tianjin/TJCDC-1588/2022	2022-10-25	Tianjin	BA.5.2.49
hCoV-19/Beijing/BJCDC-2406/2022	2022-10-26	Beijing	BA.5.2.48
hCoV-19/Beijing/BJCDC-2404/2022	2022-10-26	Beijing	BA.5.2.48
hCoV-19/Beijing/BJCDC-2444/2022	2022-10-26	Beijing	BA.5.1
hCoV-19/Beijing/BJCDC-2407/2022	2022-10-26	Beijing	BA.5.2.48
hCoV-19/Beijing/BJCDC-2405/2022	2022-10-26	Beijing	BA.5.2.48
hCoV-19/Beijing/BJCDC-2410/2022	2022-10-26	Beijing	BA.5.2.48
hCoV-19/Tianjin/TJCDC-1589/2022	2022-10-26	Tianjin	BA.5.2.49
hCoV-19/Jiangsu/JITHCC_114/2022	2022-10-27		BQ.1
hCoV-19/Jiangsu/114/2022	2022-10-27	Jiangsu	BQ.1
hCoV-19/Shandong/SDCDC-0090/2022	2022-10-27	Shandong	BF.7.14
hCoV-19/Beijing/BJCDC-2445/2022	2022-10-27	Beijing	BF.7.14
hCoV-19/Beijing/BJCDC-2460/2022	2022-10-27	Beijing	BA.5.2.48
hCoV-19/Beijing/BJCDC-2455/2022	2022-10-27	Beijing	BA.5.2
hCoV-19/Beijing/BJCDC-2439/2022	2022-10-27	Beijing	BF.7.14
hCoV-19/Beijing/BJCDC-2411/2022	2022-10-27	Beijing	BA.5.2.49
hCoV-19/Beijing/BJCDC-2440/2022	2022-10-27	Beijing	BA.5.2.48
hCoV-19/Beijing/BJCDC-2442/2022	2022-10-27	Beijing	BA.5.2.48
hCoV-19/Beijing/BJCDC-2443/2022	2022-10-27	Beijing	BA.5.2.48
hCoV-19/Beijing/BJCDC-2438/2022	2022-10-27	Beijing	BA.5.1
hCoV-19/Beijing/BJCDC-2458/2022	2022-10-27	Beijing	BA.5.2
hCoV-19/Beijing/BJCDC-2457/2022	2022-10-27	Beijing	BA.2.75.2
hCoV-19/Beijing/BJCDC-2456/2022	2022-10-27	Beijing	BQ.1.1
hCoV-19/Beijing/BJCDC-2459/2022	2022-10-27	Beijing	BQ.1.1.18
hCoV-19/Beijing/BJCDC-2454/2022	2022-10-27	Beijing	BQ.1.1
hCoV-19/Beijing/BJCDC-2448/2022	2022-10-27	Beijing	BQ.1.23
hCoV-19/Tianjin/TJCDC-1590/2022	2022-10-27	Tianjin	BF.7.14
hCoV-19/Tianjin/TJCDC-1591/2022	2022-10-27	Tianjin	DE.2
hCoV-19/Tianjin/TJCDC-1592/2022	2022-10-27	Tianjin	BA.5.2.49
hCoV-19/Tianjin/TJCDC-1593/2022	2022-10-27	Tianjin	XBB.1
hCoV-19/Hubei/HCDC-Y8/2022	2022-10-28	Hubei	BA.5.2.48
hCoV-19/Hubei/HCDC-Y6/2022	2022-10-28	Hubei	BA.5.2.48
hCoV-19/Hubei/HCDC-Y4/2022	2022-10-28	Hubei	BA.5.2.48
hCoV-19/Hubei/HCDC-Y7/2022	2022-10-28	Hubei	BA.5.2.48
hCoV-19/Hubei/HCDC-Y5/2022	2022-10-28	Hubei	BA.5.2.48
hCoV-19/Beijing/BJCDC-2462/2022	2022-10-28	Beijing	BA.5.2.48
hCoV-19/Beijing/BJCDC-2446/2022	2022-10-28	Beijing	BF.7.14
hCoV-19/Beijing/BJCDC-2461/2022	2022-10-28	Beijing	BA.5.2.48
hCoV-19/Beijing/BJCDC-2447/2022	2022-10-28	Beijing	BF.7.14
hCoV-19/Beijing/BJCDC-2463/2022	2022-10-28	Beijing	BF.7.14
hCoV-19/Beijing/BJCDC-2471/2022	2022-10-28	Beijing	BA.5.2.48
hCoV-19/Beijing/BJCDC-2518/2022	2022-10-28	Beijing	BA.5.2
hCoV-19/Beijing/BJCDC-2510/2022	2022-10-28	Beijing	BA.5.2
hCoV-19/Beijing/BJCDC-2484/2022	2022-10-28	Beijing	CM.2
hCoV-19/Beijing/BJCDC-2486/2022	2022-10-28	Beijing	BA.5.2
hCoV-19/Beijing/BJCDC-2509/2022	2022-10-28	Beijing	BA.5.2
hCoV-19/Beijing/BJCDC-2470/2022	2022-10-28	Beijing	BA.5.2.48
hCoV-19/Beijing/BJCDC-2467/2022	2022-10-28	Beijing	BA.5.2.48
hCoV-19/Beijing/BJCDC-2468/2022	2022-10-28	Beijing	BF.7.14
hCoV-19/Beijing/BJCDC-2477/2022	2022-10-28	Beijing	BF.7.14
hCoV-19/Beijing/BJCDC-2511/2022	2022-10-28	Beijing	DA.1
hCoV-19/Tianjin/TJCDC-1594/2022	2022-10-28	Tianjin	BA.5.2
hCoV-19/Tianjin/TJCDC-1595/2022	2022-10-28	Tianjin	BF.7.14
hCoV-19/Tianjin/TJCDC-1596/2022	2022-10-28	Tianjin	BA.5.2.49
hCoV-19/Hubei/HCDC-Y9/2022	2022-10-29	Hubei	BA.5.2.48
hCoV-19/Beijing/BJCDC-2490/2022	2022-10-29	Beijing	BA.5.2.27
hCoV-19/Beijing/BJCDC-2466/2022	2022-10-29	Beijing	BF.7.14
hCoV-19/Beijing/BJCDC-2464/2022	2022-10-29	Beijing	BF.7.14
hCoV-19/Beijing/BJCDC-2469/2022	2022-10-29	Beijing	BF.7.14
hCoV-19/Beijing/BJCDC-2465/2022	2022-10-29	Beijing	BA.5.2.48
hCoV-19/Beijing/BJCDC-2473/2022	2022-10-29	Beijing	BF.7.14
hCoV-19/Beijing/BJCDC-2516/2022	2022-10-29	Beijing	BF.27
hCoV-19/Beijing/BJCDC-2474/2022	2022-10-29	Beijing	BF.7.4
hCoV-19/Beijing/BJCDC-2488/2022	2022-10-29	Beijing	BA.5.2
hCoV-19/Beijing/BJCDC-2487/2022	2022-10-29	Beijing	BA.5.2
hCoV-19/Beijing/BJCDC-2489/2022	2022-10-29	Beijing	BA.5.2.1
hCoV-19/Beijing/BJCDC-2497/2022	2022-10-29	Beijing	BF.7.14
hCoV-19/Beijing/BJCDC-2472/2022	2022-10-29	Beijing	BF.7.14
hCoV-19/Beijing/BJCDC-2475/2022	2022-10-29	Beijing	BF.7.14
hCoV-19/Beijing/BJCDC-2476/2022	2022-10-29	Beijing	BF.7.14
hCoV-19/Beijing/BJCDC-2513/2022	2022-10-29	Beijing	BA.5.2.19
hCoV-19/Beijing/BJCDC-2517/2022	2022-10-29	Beijing	XBB.1
hCoV-19/Tianjin/TJCDC-1597/2022	2022-10-29	Tianjin	BA.5.2.49
hCoV-19/Tianjin/TJCDC-1598/2022	2022-10-29	Tianjin	BF.7.14
hCoV-19/Beijing/BJCDC-2485/2022	2022-10-30	Beijing	BF.7.14
hCoV-19/Beijing/BJCDC-2482/2022	2022-10-30	Beijing	BF.7.14
hCoV-19/Beijing/BJCDC-2483/2022	2022-10-30	Beijing	BF.7.14
hCoV-19/Beijing/BJCDC-2499/2022	2022-10-30	Beijing	BA.5.2.48
hCoV-19/Beijing/BJCDC-2532/2022	2022-10-30	Beijing	BA.5.2
hCoV-19/Beijing/BJCDC-2491/2022	2022-10-30	Beijing	BA.5.2
hCoV-19/Tianjin/TJCDC-1599/2022	2022-10-30	Tianjin	BA.5.2.49
hCoV-19/Tianjin/TJCDC-1600/2022	2022-10-30	Tianjin	BF.7.14
hCoV-19/Tianjin/TJCDC-1601/2022	2022-10-30	Tianjin	BA.5.2.48
hCoV-19/Tianjin/TJCDC-1602/2022	2022-10-30	Tianjin	BF.7.14
hCoV-19/Beijing/BJCDC-2527/2022	2022-10-31	Beijing	BA.5.2.1
hCoV-19/Beijing/BJCDC-2524/2022	2022-10-31	Beijing	BA.5.2
hCoV-19/Beijing/BJCDC-2529/2022	2022-10-31	Beijing	BA.5.2.1
hCoV-19/Beijing/BJCDC-2568/2022	2022-10-31	Beijing	BE.1.1
hCoV-19/Beijing/BJCDC-2569/2022	2022-10-31	Beijing	BA.5.2.1
hCoV-19/Beijing/BJCDC-2494/2022	2022-10-31	Beijing	BF.7.14
hCoV-19/Beijing/BJCDC-2495/2022	2022-10-31	Beijing	BA.5.2.49
hCoV-19/Beijing/BJCDC-2528/2022	2022-10-31	Beijing	BF.7.14
hCoV-19/Beijing/BJCDC-2507/2022	2022-10-31	Beijing	BA.5.2.48
hCoV-19/Beijing/BJCDC-2508/2022	2022-10-31	Beijing	BF.31.1
hCoV-19/Beijing/BJCDC-2522/2022	2022-10-31	Beijing	BA.5.2
hCoV-19/Beijing/BJCDC-2525/2022	2022-10-31	Beijing	BA.5.2
hCoV-19/Beijing/BJCDC-2543/2022	2022-10-31	Beijing	BF.7.14
hCoV-19/Beijing/BJCDC-2496/2022	2022-10-31	Beijing	BA.5.2.49
hCoV-19/Beijing/BJCDC-2504/2022	2022-10-31	Beijing	BA.5.2.48
hCoV-19/Beijing/BJCDC-2492/2022	2022-10-31	Beijing	BA.5.2.48
hCoV-19/Beijing/BJCDC-2523/2022	2022-10-31	Beijing	BA.5.2
hCoV-19/Beijing/BJCDC-2505/2022	2022-10-31	Beijing	BA.5.2.48
hCoV-19/Beijing/BJCDC-2526/2022	2022-10-31	Beijing	BQ.1.1
hCoV-19/Beijing/BJCDC-2520/2022	2022-10-31	Beijing	BQ.1.1
hCoV-19/Tianjin/TJCDC-1603/2022	2022-10-31	Tianjin	BF.7.14
hCoV-19/Tianjin/TJCDC-1604/2022	2022-10-31	Tianjin	BF.7.14
hCoV-19/Tianjin/TJCDC-1605/2022	2022-10-31	Tianjin	BF.7.14
hCoV-19/Beijing/BJCDC-2571/2022	2022-11-01	Beijing	BA.5.2
hCoV-19/Beijing/BJCDC-2595/2022	2022-11-01	Beijing	BA.5.2.48
hCoV-19/Beijing/BJCDC-2573/2022	2022-11-01	Beijing	BA.5.2
hCoV-19/Beijing/BJCDC-2501/2022	2022-11-01	Beijing	BF.7.14
hCoV-19/Beijing/BJCDC-2544/2022	2022-11-01	Beijing	BF.7.14
hCoV-19/Beijing/BJCDC-2502/2022	2022-11-01	Beijing	BF.7.14
hCoV-19/Beijing/BJCDC-2535/2022	2022-11-01	Beijing	BF.7.14
hCoV-19/Beijing/BJCDC-2536/2022	2022-11-01	Beijing	BF.7.14
hCoV-19/Beijing/BJCDC-2537/2022	2022-11-01	Beijing	BF.7.14
hCoV-19/Beijing/BJCDC-2538/2022	2022-11-01	Beijing	BF.7.14
hCoV-19/Beijing/BJCDC-2545/2022	2022-11-01	Beijing	BF.7.14
hCoV-19/Beijing/BJCDC-2542/2022	2022-11-01	Beijing	BF.7.14
hCoV-19/Beijing/BJCDC-2539/2022	2022-11-01	Beijing	BF.7.14
hCoV-19/Beijing/BJCDC-2541/2022	2022-11-01	Beijing	BF.7.14
hCoV-19/Beijing/BJCDC-2540/2022	2022-11-01	Beijing	BF.7.14
hCoV-19/Beijing/BJCDC-2503/2022	2022-11-01	Beijing	BF.7.14
hCoV-19/Beijing/BJCDC-2546/2022	2022-11-01	Beijing	BF.7.14
hCoV-19/Beijing/BJCDC-2500/2022	2022-11-01	Beijing	BA.2.75.2
hCoV-19/Beijing/BJCDC-2498/2022	2022-11-01	Beijing	BA.2.75.2
hCoV-19/Tianjin/TJCDC-1606/2022	2022-11-01	Tianjin	BA.2.3.20
hCoV-19/Tianjin/TJCDC-1607/2022	2022-11-01	Tianjin	BF.7.14
hCoV-19/Tianjin/TJCDC-1608/2022	2022-11-01	Tianjin	BA.5.2.49
hCoV-19/Tianjin/TJCDC-1609/2022	2022-11-01	Tianjin	BA.5.2.49
hCoV-19/Beijing/BJCDC-2548/2022	2022-11-02	Beijing	BA.5.2.48
hCoV-19/Beijing/BJCDC-2530/2022	2022-11-02	Beijing	BQ.1
hCoV-19/Beijing/BJCDC-2562/2022	2022-11-02	Beijing	BF.7.14
hCoV-19/Beijing/BJCDC-2551/2022	2022-11-02	Beijing	BF.7.14
hCoV-19/Beijing/BJCDC-2533/2022	2022-11-02	Beijing	BF.7.14
hCoV-19/Beijing/BJCDC-2552/2022	2022-11-02	Beijing	BF.7.14
hCoV-19/Beijing/BJCDC-2534/2022	2022-11-02	Beijing	BF.7.14
hCoV-19/Beijing/BJCDC-2577/2022	2022-11-02	Beijing	BF.7.14
hCoV-19/Beijing/BJCDC-2585/2022	2022-11-02	Beijing	BF.7.14
hCoV-19/Beijing/BJCDC-2575/2022	2022-11-02	Beijing	BF.7.14
hCoV-19/Beijing/BJCDC-2579/2022	2022-11-02	Beijing	BF.7.4.1
hCoV-19/Jiangsu/JITHCC_159/2022	2022-11-03		BQ.1.1
hCoV-19/Jiangsu/CLHQ-001/2022	2022-11-03	Jiangsu	BQ.1.1
hCoV-19/Beijing/BJCDC-2597/2022	2022-11-03	Beijing	BA.5.2.48
hCoV-19/Beijing/BJCDC-2591/2022	2022-11-03	Beijing	BF.7.14
hCoV-19/Beijing/BJCDC-2596/2022	2022-11-03	Beijing	BA.5.2.48
hCoV-19/Beijing/BJCDC-2565/2022	2022-11-03	Beijing	BF.7.14
hCoV-19/Beijing/BJCDC-2554/2022	2022-11-03	Beijing	BF.7.14
hCoV-19/Beijing/BJCDC-2588/2022	2022-11-03	Beijing	BF.7.14
hCoV-19/Beijing/BJCDC-2549/2022	2022-11-03	Beijing	BA.5.2.49
hCoV-19/Beijing/BJCDC-2553/2022	2022-11-03	Beijing	BF.7.14
hCoV-19/Beijing/BJCDC-2566/2022	2022-11-03	Beijing	BF.7.14
hCoV-19/Beijing/BJCDC-2564/2022	2022-11-03	Beijing	BF.7.14
hCoV-19/Beijing/BJCDC-2556/2022	2022-11-03	Beijing	BF.7.14
hCoV-19/Beijing/BJCDC-2560/2022	2022-11-03	Beijing	BF.7.14
hCoV-19/Beijing/BJCDC-2593/2022	2022-11-03	Beijing	BF.7.14
hCoV-19/Beijing/BJCDC-2594/2022	2022-11-03	Beijing	BF.7.14
hCoV-19/Beijing/BJCDC-2550/2022	2022-11-03	Beijing	BF.7.14
hCoV-19/Beijing/BJCDC-2555/2022	2022-11-03	Beijing	BF.7.14
hCoV-19/Beijing/BJCDC-2605/2022	2022-11-03	Beijing	BF.7.14
hCoV-19/Zhejiang/ZPCDC-145/2022	2022-11-03	Zhejiang	BQ.1.12
hCoV-19/Beijing/BJCDC-2711/2022	2022-11-04	Beijing	BF.7.14
hCoV-19/Beijing/BJCDC-2589/2022	2022-11-04	Beijing	BF.7.14
hCoV-19/Beijing/BJCDC-2590/2022	2022-11-04	Beijing	BF.7.14
hCoV-19/Beijing/BJCDC-2587/2022	2022-11-04	Beijing	BF.7.14
hCoV-19/Beijing/BJCDC-2581/2022	2022-11-04	Beijing	BF.27
hCoV-19/Beijing/BJCDC-2582/2022	2022-11-04	Beijing	BF.10
hCoV-19/Beijing/BJCDC-2633/2022	2022-11-04	Beijing	BF.7.14
hCoV-19/Beijing/BJCDC-2632/2022	2022-11-04	Beijing	BF.7.14
hCoV-19/Beijing/BJCDC-2563/2022	2022-11-04	Beijing	BF.7.14
hCoV-19/Beijing/BJCDC-2557/2022	2022-11-04	Beijing	BF.7.14
hCoV-19/Beijing/BJCDC-2558/2022	2022-11-04	Beijing	BF.7.14
hCoV-19/Beijing/BJCDC-2567/2022	2022-11-04	Beijing	BF.7.14
hCoV-19/Beijing/BJCDC-2559/2022	2022-11-04	Beijing	BF.7.14
hCoV-19/Tianjin/TJCDC-1610/2022	2022-11-04	Tianjin	BA.5.2.49
hCoV-19/Tianjin/TJCDC-1611/2022	2022-11-04	Tianjin	BA.5.2.49
hCoV-19/Hubei/HCDC-Y10/2022	2022-11-05	Hubei	BA.5.2.48
hCoV-19/Beijing/BJCDC-2592/2022	2022-11-05	Beijing	BF.7.14
hCoV-19/Beijing/BJCDC-2599/2022	2022-11-05	Beijing	BF.7.14
hCoV-19/Beijing/BJCDC-2612/2022	2022-11-05	Beijing	BF.7.14
hCoV-19/Beijing/BJCDC-2602/2022	2022-11-05	Beijing	BF.7.14
hCoV-19/Beijing/BJCDC-2604/2022	2022-11-05	Beijing	BF.7.14
hCoV-19/Beijing/BJCDC-2601/2022	2022-11-05	Beijing	BF.7.14
hCoV-19/Beijing/BJCDC-2583/2022	2022-11-05	Beijing	BF.7.14
hCoV-19/Beijing/BJCDC-2584/2022	2022-11-05	Beijing	BF.7.14
hCoV-19/Beijing/BJCDC-2603/2022	2022-11-05	Beijing	BF.7.14
hCoV-19/Beijing/BJCDC-2598/2022	2022-11-05	Beijing	BF.7.14
hCoV-19/Beijing/BJCDC-2600/2022	2022-11-05	Beijing	BF.7.14
hCoV-19/Beijing/BJCDC-2620/2022	2022-11-05	Beijing	BF.7.14
hCoV-19/Beijing/BJCDC-2607/2022	2022-11-05	Beijing	BF.7.14
hCoV-19/Beijing/BJCDC-2651/2022	2022-11-05	Beijing	XBB.1
hCoV-19/Beijing/BJCDC-2658/2022	2022-11-05	Beijing	BF.7.14
hCoV-19/Beijing/BJCDC-2654/2022	2022-11-05	Beijing	BQ.1.12
hCoV-19/Beijing/BJCDC-2655/2022	2022-11-05	Beijing	BQ.1.12
hCoV-19/Beijing/BJCDC-2653/2022	2022-11-05	Beijing	BQ.1.12
hCoV-19/Beijing/BJCDC-2657/2022	2022-11-05	Beijing	BQ.1.1
hCoV-19/Beijing/BJCDC-2652/2022	2022-11-05	Beijing	XBB.1
hCoV-19/Tianjin/TJCDC-1612/2022	2022-11-05	Tianjin	BA.5.2.49
hCoV-19/Tianjin/TJCDC-1613/2022	2022-11-05	Tianjin	BA.5.2.48
hCoV-19/Beijing/BJCDC-2646/2022	2022-11-06	Beijing	BF.7.14
hCoV-19/Beijing/BJCDC-2668/2022	2022-11-06	Beijing	BF.7.14
hCoV-19/Beijing/BJCDC-2613/2022	2022-11-06	Beijing	BF.7.14
hCoV-19/Beijing/BJCDC-2615/2022	2022-11-06	Beijing	BF.7.14
hCoV-19/Beijing/BJCDC-2610/2022	2022-11-06	Beijing	BF.7.14
hCoV-19/Beijing/BJCDC-2623/2022	2022-11-06	Beijing	BF.7.14
hCoV-19/Beijing/BJCDC-2617/2022	2022-11-06	Beijing	BF.7.14
hCoV-19/Beijing/BJCDC-2663/2022	2022-11-06	Beijing	BF.7.14
hCoV-19/Beijing/BJCDC-2636/2022	2022-11-06	Beijing	BF.7.14
hCoV-19/Beijing/BJCDC-2676/2022	2022-11-06	Beijing	BF.7.14
hCoV-19/Beijing/BJCDC-2718/2022	2022-11-06	Beijing	BN.1
hCoV-19/Beijing/BJCDC-2624/2022	2022-11-06	Beijing	BF.7.14
hCoV-19/Beijing/BJCDC-2631/2022	2022-11-06	Beijing	BF.7.14
hCoV-19/Beijing/BJCDC-2716/2022	2022-11-06	Beijing	BA.5.2
hCoV-19/Beijing/BJCDC-2638/2022	2022-11-06	Beijing	BF.7.14
hCoV-19/Beijing/BJCDC-2712/2022	2022-11-06	Beijing	BA.4.6
hCoV-19/Beijing/BJCDC-2606/2022	2022-11-06	Beijing	BF.7.14
hCoV-19/Beijing/BJCDC-2619/2022	2022-11-06	Beijing	BF.7.14
hCoV-19/Beijing/BJCDC-2609/2022	2022-11-06	Beijing	BF.7.14
hCoV-19/Beijing/BJCDC-2622/2022	2022-11-06	Beijing	BF.7.14
hCoV-19/Beijing/BJCDC-2621/2022	2022-11-06	Beijing	BF.7.14
hCoV-19/Beijing/BJCDC-2614/2022	2022-11-06	Beijing	BF.7.14
hCoV-19/Beijing/BJCDC-2618/2022	2022-11-06	Beijing	BF.7.14
hCoV-19/Beijing/BJCDC-2721/2022	2022-11-06	Beijing	BN.1
hCoV-19/Beijing/BJCDC-2713/2022	2022-11-06	Beijing	BN.1
hCoV-19/Tianjin/TJCDC-1614/2022	2022-11-06	Tianjin	BA.5.2.49
hCoV-19/Tianjin/TJCDC-1615/2022	2022-11-06	Tianjin	BA.5.2.49
hCoV-19/Tianjin/TJCDC-1616/2022	2022-11-06	Tianjin	BA.5.2.49
hCoV-19/Beijing/BJCDC-2719/2022	2022-11-07	Beijing	BA.5.2
hCoV-19/Beijing/BJCDC-2625/2022	2022-11-07	Beijing	BA.5.1
hCoV-19/Beijing/BJCDC-2616/2022	2022-11-07	Beijing	BF.7.14
hCoV-19/Beijing/BJCDC-2626/2022	2022-11-07	Beijing	BF.7.14
hCoV-19/Beijing/BJCDC-2627/2022	2022-11-07	Beijing	BA.5.1
hCoV-19/Beijing/BJCDC-2611/2022	2022-11-07	Beijing	BF.7.6
hCoV-19/Beijing/BJCDC-2628/2022	2022-11-07	Beijing	BF.7.14
hCoV-19/Beijing/BJCDC-2608/2022	2022-11-07	Beijing	BF.7.14
hCoV-19/Beijing/BJCDC-2635/2022	2022-11-07	Beijing	BF.7.14
hCoV-19/Beijing/BJCDC-2634/2022	2022-11-07	Beijing	BF.7.14
hCoV-19/Beijing/BJCDC-2644/2022	2022-11-07	Beijing	BF.7.14
hCoV-19/Beijing/BJCDC-2662/2022	2022-11-07	Beijing	BF.7.14
hCoV-19/Beijing/BJCDC-2643/2022	2022-11-07	Beijing	BF.7.14
hCoV-19/Beijing/BJCDC-2647/2022	2022-11-07	Beijing	BF.7.14
hCoV-19/Beijing/BJCDC-2660/2022	2022-11-07	Beijing	BF.7.14
hCoV-19/Beijing/BJCDC-2640/2022	2022-11-07	Beijing	BF.7.14
hCoV-19/Beijing/BJCDC-2639/2022	2022-11-07	Beijing	BF.7.14
hCoV-19/Beijing/BJCDC-2642/2022	2022-11-07	Beijing	BF.7.14
hCoV-19/Beijing/BJCDC-2666/2022	2022-11-07	Beijing	BF.7.14
hCoV-19/Beijing/BJCDC-2667/2022	2022-11-07	Beijing	BF.7.14
hCoV-19/Beijing/BJCDC-2645/2022	2022-11-07	Beijing	BF.7.14
hCoV-19/Beijing/BJCDC-2661/2022	2022-11-07	Beijing	BA.5.2.48
[truncated: 19,348 more rows]
