# Supplementary material for: Distinct SARS-CoV-2 populational immune backgrounds tolerate divergent RBD evolutionary preferences
Source: Natl Sci Rev. 2024 Jun 5;11(7):nwae196. doi: 10.1093/nsr/nwae196 (PMC11275455; doi:10.1093/nsr/nwae196)
Supplement: nwae196_Supplemental_Files [file nwae196_supplemental_files.zip › Supplementary table 2 A sumary of the mutation incidence and the dNdS ratio in different genes..xlsx]

## Sheet: Sheet1
Supplementary Table 2 | A sumary of the mutation incidence and the dN/dS ratio in different genes.
Gene	Lineage	Sequence number	Total mutation incidence	Non-synonymous mutation incidence	Non-synonymous mutation proportion*	dN/dS Ratio
ORF1ab	BA.5.2	154933	36834	18966	0.523518	0.295378
Spike	BA.5.2	154933	7882	4776	0.131832	0.436677
ORF3a	BA.5.2	154933	2725	1836	0.050679	0.590069
E	BA.5.2	154933	366	213	0.00587943	0.471317
M	BA.5.2	154933	1470	511	0.0141051	0.162487
ORF6	BA.5.2	154933	408	240	0.00662471	0.346802
ORF7a	BA.5.2	154933	1491	1125	0.0310533	0.915591
ORF7b	BA.5.2	154933	264	197	0.00543778	0.721205
ORF8	BA.5.2	154933	1335	1098	0.030308	1.23437
N	BA.5.2	154933	3933	2251	0.0621343	0.398913
ORF10	BA.5.2	154933	347	239	0.00659711	0.581102
RBD	BA.5.2	154933	1214	745	0.0205642	0.448063
NTD	BA.5.2	154933	2354	1494	0.0412388	0.481203
Other	BA.5.2	154933	4314	2537	0.0700287	0.40993
ORF1ab	CHN_BA.5.2.48/49*	10003	7010	3732	0.471331	0.316819
Spike	CHN_BA.5.2.48/49*	10003	1901	1296	0.163678	0.608341
ORF3a	CHN_BA.5.2.48/49*	10003	470	328	0.0414246	0.65996
E	CHN_BA.5.2.48/49*	10003	84	47	0.00593584	0.430052
M	CHN_BA.5.2.48/49*	10003	289	116	0.0146502	0.204469
ORF6	CHN_BA.5.2.48/49*	10003	97	48	0.00606214	0.237807
ORF7a	CHN_BA.5.2.48/49*	10003	313	248	0.031321	1.1365
ORF7b	CHN_BA.5.2.48/49*	10003	69	51	0.00644102	0.694969
ORF8	CHN_BA.5.2.48/49*	10003	278	234	0.0295529	1.41696
N	CHN_BA.5.2.48/49*	10003	835	487	0.0615054	0.417136
ORF10	CHN_BA.5.2.48/49*	10003	56	35	0.00442031	0.43765
RBD	CHN_BA.5.2.48/49*	10003	368	284	0.0358676	0.953663
NTD	CHN_BA.5.2.48/49*	10003	574	391	0.0493812	0.591836
Other	CHN_BA.5.2.48/49*	10003	959	621	0.0784289	0.527535
ORF1ab	BF.7	23961	5752	2999	0.539195	0.303144
Spike	BF.7	23961	1227	717	0.12891	0.399252
ORF3a	BF.7	23961	443	291	0.0523193	0.546992
E	BF.7	23961	45	25	0.00449479	0.42319
M	BF.7	23961	194	61	0.0109673	0.13986
ORF6	BF.7	23961	44	26	0.00467458	0.350656
ORF7a	BF.7	23961	223	164	0.0294858	0.827984
ORF7b	BF.7	23961	36	30	0.00539374	1.22642
ORF8	BF.7	23961	210	172	0.0309241	1.20597
N	BF.7	23961	521	314	0.0564545	0.452155
ORF10	BF.7	23961	65	46	0.00827041	0.635744
RBD	BF.7	23961	204	120	0.021575	0.402956
NTD	BF.7	23961	347	203	0.0364977	0.39049
Other	BF.7	23961	676	394	0.0708378	0.401166
ORF1ab	CHN_BF.7.14*	4674	4022	2122	0.510342	0.310793
Spike	CHN_BF.7.14*	4674	990	609	0.146465	0.453931
ORF3a	CHN_BF.7.14*	4674	308	208	0.0500241	0.594286
E	CHN_BF.7.14*	4674	44	23	0.00553151	0.370795
M	CHN_BF.7.14*	4674	154	53	0.0127465	0.160019
ORF6	CHN_BF.7.14*	4674	44	26	0.00625301	0.350656
ORF7a	CHN_BF.7.14*	4674	146	108	0.025974	0.846585
ORF7b	CHN_BF.7.14*	4674	25	18	0.004329	0.630728
ORF8	CHN_BF.7.14*	4674	153	117	0.0281385	0.865917
N	CHN_BF.7.14*	4674	434	229	0.0550746	0.332974
ORF10	CHN_BF.7.14*	4674	41	36	0.00865801	1.89065
RBD	CHN_BF.7.14*	4674	123	74	0.017797	0.425982
NTD	CHN_BF.7.14*	4674	297	195	0.0468975	0.529554
Other	CHN_BF.7.14*	4674	570	340	0.0817701	0.424451
*The proportion of non-synonymous mutations in this gene relative to all non-synonymous mutations in all genes.
