# Supplementary material for: Distinct SARS-CoV-2 populational immune backgrounds tolerate divergent RBD evolutionary preferences
Source: Natl Sci Rev. 2024 Jun 5;11(7):nwae196. doi: 10.1093/nsr/nwae196 (PMC11275455; doi:10.1093/nsr/nwae196)
Supplement: nwae196_Supplemental_Files [file nwae196_supplemental_files.zip › Supplementary table 5 The detailed information of SARS-CoV-2 lineages in comparison(1).xlsx]

## Sheet: Sheet2
Supplementary Table 5 | The summary of SARS-CoV-2 lineages used for comparative analysis
Lineage	Consensus RBD mutations (population frequency >=75%)	Collection date (top 5%)	Number of countreis that contribute the sequences	Sequence number	Non-synonymous mutation events	Mutation events in the RBD region	Mutation events in the RBD Epitope	The country that contributes the most sequences	Proportion of sequences collected from the country
BA.4	G339D S371F S373P S375F T376A D405N R408S K417N N440K L452R S477N T478K E484A F486V Q498R N501Y Y505H	2022-05-20	87	17605	8496	154	91	United States	0.271116
BA.4.1	G339D S371F S373P S375F T376A D405N R408S K417N N440K L452R S477N T478K E484A F486V Q498R N501Y Y505H	2022-05-23	89	30318	16096	247	148	United States	0.581437
BA.5	G339D S371F S373P S375F T376A D405N R408S K417N N440K L452R S477N T478K E484A F486V Q498R N501Y Y505H	2022-06-07	71	7647	2922	102	67	United States	0.39898
BA.5.1	G339D S371F S373P S375F T376A D405N R408S K417N N440K L452R S477N T478K E484A F486V Q498R N501Y Y505H	2022-06-05	102	112275	36927	760	443	United States	0.222347
BA.5.1.1	G339D S371F S373P S375F T376A D405N R408S K417N N440K L452R S477N T478K E484A F486V Q498R N501Y Y505H	2022-06-10	48	7418	3947	73	45	United States	0.735913
BA.5.1.10	G339D S371F S373P S375F T376A D405N R408S K417N N440K L452R S477N T478K E484A F486V Q498R N501Y Y505H	2022-06-23	56	6275	2835	56	25	United States	0.473466
BA.5.1.22	G339D S371F S373P S375F T376A D405N R408S K417N N440K L452R S477N T478K E484A F486V Q498R N501Y Y505H	2022-06-12	60	9344	3167	60	36	United States	0.251926
BA.5.1.23	G339D S371F S373P S375F T376A D405N R408S K417N N440K L452R S477N T478K E484A F486V Q498R N501Y Y505H	2022-06-09	62	8471	2744	59	40	United States	0.290757
BA.5.1.30	G339D S371F S373P S375F T376A D405N R408S K417N N440K L452R S477N T478K E484A F486V Q498R N501Y Y505H	2022-06-21	63	9105	3448	62	36	United States	0.40011
BA.5.2	G339D S371F S373P S375F T376A D405N R408S K417N N440K L452R S477N T478K E484A F486V Q498R N501Y Y505H	2022-06-27	121	154933	36951	745	453	Japan	0.260616
BA.5.2.1	G339D S371F S373P S375F T376A D405N R408S K417N N440K L452R S477N T478K E484A F486V Q498R N501Y Y505H	2022-06-19	112	160125	56495	1063	624	United States	0.419241
BA.5.2.9	G339D S371F S373P S375F T376A D405N R408S K417N N440K L452R S477N T478K E484A F486V Q498R N501Y Y505H	2022-06-29	55	9284	5269	119	73	United States	0.74483
BA.5.2.20	G339D S371F S373P S375F T376A D405N R408S K417N N440K L452R S477N T478K E484A F486V Q498R N501Y Y505H	2022-06-30	75	12240	3424	74	44	United States	0.276471
BA.5.2.48*	G339D S371F S373P S375F T376A D405N R408S K417N N440K L452R S477N T478K E484A F486V Q498R N501Y Y505H	2022-11-29	17	8918	6622	284	161	China	0.9251
BA.5.2.49	G339D S371F S373P S375F T376A D405N R408S K417N N440K L452R S477N T478K E484A F486V Q498R N501Y Y505H	2022-10-12	6	1085				China	0.997
BA.5.5	G339D S371F S373P S375F T376A D405N R408S K417N N440K L452R S477N T478K E484A F486V Q498R N501Y Y505H	2022-06-02	68	32902	21046	329	196	United States	0.832199
BA.5.6	G339D S371F S373P S375F T376A D405N R408S K417N N440K L452R S477N T478K E484A F486V Q498R N501Y Y505H	2022-06-14	71	23944	12648	235	152	United States	0.766622
BE.1	G339D S371F S373P S375F T376A D405N R408S K417N N440K L452R S477N T478K E484A F486V Q498R N501Y Y505H	2022-06-10	82	14811	6553	134	84	United States	0.324894
BE.1.1	G339D S371F S373P S375F T376A D405N R408S K417N N440K L452R S477N T478K E484A F486V Q498R N501Y Y505H	2022-06-13	80	27471	6780	153	98	Germany	0.349314
BE.3	G339D S371F S373P S375F T376A D405N R408S K417N N440K L452R S477N T478K E484A F486V Q498R N501Y Y505H	2022-06-08	49	5498	3142	64	39	United States	0.838487
BF.5	G339D S371F S373P S375F T376A D405N R408S K417N N440K L452R S477N T478K E484A F486V Q498R N501Y Y505H	2022-07-07	81	52442	6114	115	71	Japan	0.715858
BF.10	G339D S371F S373P S375F T376A D405N R408S K417N N440K L452R S477N T478K E484A F486V Q498R N501Y Y505H	2022-06-23	55	13392	7248	155	82	United States	0.762246
BF.26	G339D S371F S373P S375F T376A D405N R408S K417N N440K L452R S477N T478K E484A F486V Q498R N501Y Y505H	2022-07-05	49	5865	3696	80	53	United States	0.81023
BA.4.6	G339D R346T S371F S373P S375F T376A D405N R408S K417N N440K L452R S477N T478K E484A F486V Q498R N501Y Y505H	2022-07-03	69	28052	16293	321	180	United States	0.677634
BF.7	G339D R346T S371F S373P S375F T376A D405N R408S K417N N440K L452R S477N T478K E484A F486V Q498R N501Y Y505H	2022-08-19	70	23961	5410	120	65	United States	0.199658
BF.7.14*	G339D R346T S371F S373P S375F T376A D405N R408S K417N N440K L452R S477N T478K E484A F486V Q498R N501Y Y505H	2022-11-15	23	4674	3549	74	34	China	0.9309
BQ.1	G339D S371F S373P S375F T376A D405N R408S K417N N440K K444T L452R N460K S477N T478K E484A F486V Q498R N501Y Y505H	2022-10-12	75	26458	12444	260	125	United States	0.580921
BQ.1.1	G339D R346T S371F S373P S375F T376A D405N R408S K417N N440K K444T L452R N460K S477N T478K E484A F486V Q498R N501Y Y505H	2022-10-23	101	79436	29044	614	258	United States	0.361373
BQ.1.1.32	G339D R346T S371F S373P S375F T376A D405N R408S K417N N440K K444T L452R N460K S477N T478K E484A F486V Q498R N501Y Y505H	2022-11-17	64	7825	1156	28	12	United States	0.870313
* Additional mutations that increase immune escape were marked in red.
