# Supplementary material for: Distinct SARS-CoV-2 populational immune backgrounds tolerate divergent RBD evolutionary preferences
Source: Natl Sci Rev. 2024 Jun 5;11(7):nwae196. doi: 10.1093/nsr/nwae196 (PMC11275455; doi:10.1093/nsr/nwae196)
Supplement: nwae196_Supplemental_Files [file nwae196_supplemental_files.zip › Supplementary table 6 MutationsA2epitope.xlsx]

## Sheet: Sheet1
Supplementary Table 6 | Incidence and ACE2 binding affinity scores of escaping mutations on the A2 epitope
Lineage	Mutation	Reference Codon	Mutation Codon	Incidence	ACE2 binding affnity score
BA.5.2.48/49*	403K	AGA	AAA	10	0.60091
	406Q	GAA	CAA	3	-0.32303
	417H	AAT	CAT	2	0.61936
	417I	AAT	ATT	2	0.69141
	493K	CAA	AAA	2	0.72098
	403T	AGA	ACA	1	-0.83707
	417T	AAT	ACT	1	0.23913
	420N	GAT	AAT	1	-0.21531
	453H	TAT	CAT	1	-0.20109
	455F	TTG	TTT	1	-0.70275
BF.7.14*	403K	AGA	AAA	3	0.60091
	406Q	GAA	CAA	3	-0.32303
	455F	TTG	TTT	3	-0.70275
